# Supplementary material for: Association between Charlson Comorbidity Index and positive blood cultures at a tertiary-care hospital in Indonesia
Source: PLOS Glob Public Health. 2025 Jun 23;5(6):e0004749. doi: 10.1371/journal.pgph.0004749 (PMC12184916; doi:10.1371/journal.pgph.0004749)
Supplement: S1 Data — (XLS) [file pgph.0004749.s001.xls]

## Sheet: Dictionary
Variable name	Description
Anonymous_ID	Anonymous identity
Anonymous_MedNo	Anonymous medical number
Anonymous_AdmNo	Anonymous admission number
Age	Age on admission (years)
Gender	Female=0, male=1
emer	Admitted from: outpatient=0, emergency=1
direct_icu_hcu	Direct ICU/HCU admission: no=0, yes=1
LOSpBC	LOS prior to BC test (days)
BC_ward	Ward of BC test: emergency=1, general ward=2, HCU=3, ICU=4
ABpBC	Antibiotic prior to BC test (days)
ABpBCgroup	Antibiotic prior to BC test: no=0, yes=1
Result	BC result (species)
BCpos	BC result: negative=0, positive for any pathogens=1
FirstBC	First BC=1, repeated BC=0
IP	BC result: negative=0, positive for priority pathogens=1, positive for other pathogens=2
MI	Myocardial infarction: no=0, yes=1
CHF	Congestive heart failure: no=0, yes=1
PVD	Peripheral vascular disease: no=0, yes=1
CVD	Cerebrovascular disease: no=0, yes=1
Dem	Dementia: no=0, yes=1
CPD	Chronic pulmonary disease: no=0, yes=1
Rhe	Rheumatic disease: no=0, yes=1
Pep	Peptic ulcer disease: no=0, yes=1
LivM	Liver disease, mild: no=0, yes=1
DMwoComp	Diabetes without chronic complications: no=0, yes=1
RenMM	Renal disease, mild to moderate: no=0, yes=1
DMComp	Diabetes with chronic complications: no=0, yes=2
Hem	Hemiplegia or paraplegia: no=0, yes=2
Mal	Any malignancy: no=0, yes=2
LivMS	Liver disease, moderate to severe: no=0, yes=3
RenS	Renal disease, severe: no=0, yes=3
HIV	HIV infection, no AIDS: no=0, yes=3
Meta	Metastatic solid tumor: no=0, yes=6
AIDS	AIDS: no=0, yes=6
TotCCI	Total CCI score (1 to 11, continuous)
CCIscorenew	CCI score (categorical): 0=0, 1=1, 2-11=2

## Sheet: Data
Anonymous_ID	Anonymous_MedNo	Anonymous_AdmNo	Age	Gender	emer	direct_icu_hcu	LOSpBC	BC_ward	ABpBC	ABpBCgroup	Result	BCpos	FirstBC	IP	MI	CHF	PVD	CVD	Dem	CPD	Rhe	Pep	LivM	DMwoComp	RenMM	DMComp	Hem	Mal	LivMS	RenS	HIV	Meta	AIDS	TotCCI	CCIscorenew
1	1	2823	79.9	1	1	0	15	2	14	1	No growth	0	1	0	0	0	0	0	0	1	0	0	0	0	0	0	0	0	0	3	0	0	0	7	2
2	2	2099	59.5	0	1	0	5	2	5	1	unidentified fungi	1	1	2	0	0	0	0	0	0	0	0	0	0	0	0	0	0	0	0	0	0	0	1	1
3	3	458	76.5	1	1	0	4	2		0	No growth	0	1	0	0	1	0	0	0	0	0	0	0	0	0	0	0	2	3	0	0	0	0	9	2
4	4	776	74.4	1	1	0	3	2	1	0	Streptococcus dysgalactiae	1	1	2	0	0	0	0	0	0	0	0	0	0	0	0	0	0	0	0	0	0	0	3	2
5	5	3696	74.9	1	1	1	3	3	2	1	No growth	0	1	0	1	0	0	0	0	0	0	0	0	0	0	0	0	0	0	3	0	0	0	7	2
6	5	3696	74.9	1	1	1	9	3	8	1	No growth	0	0	0	1	0	0	0	0	0	0	0	0	0	0	0	0	0	0	3	0	0	0	7	2
7	6	3720	71.5	0	1	0	4	2	4	1	Escherichia coli	1	1	1	0	0	0	0	0	0	0	0	0	0	0	2	0	0	0	0	0	0	0	5	2
8	7	2162	79.6	1	1	1	15	3	0	0	No growth	0	1	0	0	1	0	0	0	0	0	0	0	0	0	0	0	0	0	0	0	0	0	4	2
9	8	1670	67.7	1	1	0	15	4	15	1	Burkholderia cepacia	1	1	2	0	1	0	0	0	0	0	0	0	0	0	0	0	0	0	0	0	0	0	3	2
10	9	3243	63.2	1	1	0	9	2	8	1	No growth	0	1	0	0	0	0	0	0	0	0	0	0	0	0	0	0	2	0	0	0	0	0	4	2
11	9	3243	63.2	1	1	0	14	2	13	1	No growth	0	0	0	0	0	0	0	0	0	0	0	0	0	0	0	0	2	0	0	0	0	0	4	2
12	10	515	70.2	0	1	0	4	2	4	1	No growth	0	1	0	0	0	0	0	0	0	0	0	0	0	0	0	0	0	0	0	0	0	0	3	2
13	11	3454	80.2	0	1	0	3	2	3	1	No growth	0	1	0	0	0	0	0	0	0	0	0	0	0	0	0	0	0	0	0	0	0	0	4	2
14	11	3454	80.2	0	1	0	32	2	32	1	No growth	0	0	0	0	0	0	0	0	0	0	0	0	0	0	0	0	0	0	0	0	0	0	4	2
15	12	1369	77.3	0	1	0	7	2	3	1	Escherichia coli	1	1	1	0	0	0	0	0	0	0	0	0	0	1	0	0	0	0	0	0	0	0	4	2
16	13	1452	52.5	0	1	0	17	2	17	1	contaminant	0	1	0	0	0	0	0	0	0	0	0	0	0	0	0	0	2	0	0	0	0	0	3	2
17	14	828	53.8	1	1	1	20	4	20	1	Cryptococcus laurentii	1	1	2	0	1	0	0	0	0	0	0	0	0	0	0	0	0	0	0	0	0	0	2	2
18	15	69	64.8	1	1	1	3	4	1	0	No growth	0	1	0	0	0	0	0	0	0	0	0	0	0	0	0	0	0	0	0	0	0	0	2	2
19	16	1192	66.6	0	1	0	14	2	2	1	contaminant	0	1	0	0	0	0	0	0	0	0	0	0	0	0	2	0	0	0	0	0	0	0	4	2
20	17	410	62.9	0	1	1	27	3	25	1	contaminant	0	1	0	0	0	0	0	1	0	0	0	0	1	0	0	0	0	0	0	0	0	0	4	2
21	18	3969	29.5	1	1	0	5	2		0	No growth	0	1	0	0	0	0	0	0	0	0	0	1	0	0	0	0	0	0	0	0	0	0	1	1
22	19	3173	54.1	1	1	0	15	2	2	1	contaminant	0	1	0	0	0	0	0	0	0	0	0	0	0	0	0	0	0	0	0	0	0	0	1	1
23	20	1433	58.9	1	1	0	8	2	8	1	No growth	0	1	0	0	1	0	0	0	0	0	0	0	0	0	0	0	0	0	3	0	0	0	5	2
24	21	1518	53.9	1	1	0	6	2	0	0	No growth	0	1	0	0	0	0	0	0	0	0	0	0	0	0	0	0	0	0	0	0	0	0	1	1
25	22	178	74.4	1	1	0	5	2	5	1	No growth	0	1	0	0	0	0	1	0	0	0	0	0	0	0	0	0	0	0	0	0	0	0	4	2
26	23	2302	62.7	0	1	0	5	2	5	1	No growth	0	1	0	0	0	0	0	0	0	0	0	0	1	0	0	0	0	0	0	0	0	0	3	2
27	24	114	58	1	1	0	3	2		0	No growth	0	1	0	0	0	0	1	0	0	0	0	0	0	0	0	0	0	0	0	0	0	0	2	2
28	25	2482	79.1	1	1	0	31	2	31	1	No growth	0	1	0	0	0	0	0	0	0	0	0	0	0	0	0	0	0	0	0	0	0	0	3	2
29	26	2188	60.4	1	1	0	12	2	10	1	contaminant	0	1	0	0	0	0	0	0	0	0	0	0	0	0	0	0	0	0	0	0	0	0	2	2
30	27	905	53.9	0	0	0	37	2	11	1	contaminant	0	1	0	0	0	0	1	0	0	0	0	0	0	0	0	0	0	0	0	0	0	0	2	2
31	28	3640	66.6	0	1	0	5	4	3	1	No growth	0	1	0	0	0	0	0	0	0	0	0	0	1	0	0	0	0	0	0	0	0	0	3	2
32	29	429	66.4	0	1	0	13	2	13	1	No growth	0	1	0	0	0	0	0	0	0	0	0	0	0	0	0	0	0	0	0	0	0	0	2	2
33	30	75	55.8	1	1	0	17	2	16	1	No growth	0	1	0	0	0	0	0	0	0	0	0	0	0	0	2	0	2	0	0	0	0	0	5	2
34	30	75	55.8	1	1	0	21	2	20	1	No growth	0	0	0	0	0	0	0	0	0	0	0	0	0	0	2	0	2	0	0	0	0	0	5	2
35	31	3315	55.3	1	1	1	8	4	8	1	Pseudomonas aeruginosa	1	1	1	0	0	0	1	0	0	0	0	0	0	0	0	0	0	0	0	0	0	0	2	2
36	31	3315	55.3	1	1	1	21	4	21	1	Burkholderia cepacia	1	0	2	0	0	0	1	0	0	0	0	0	0	0	0	0	0	0	0	0	0	0	2	2
37	31	3315	55.3	1	1	1	21	4	21	1	contaminant	0	0	0	0	0	0	1	0	0	0	0	0	0	0	0	0	0	0	0	0	0	0	2	2
38	31	3315	55.3	1	1	1	8	4	8	1	No growth	0	0	0	0	0	0	1	0	0	0	0	0	0	0	0	0	0	0	0	0	0	0	2	2
39	32	2936	54.9	0	1	0	8	2	8	1	No growth	0	1	0	0	1	0	0	0	0	0	0	0	0	0	0	0	0	0	0	0	0	0	2	2
40	33	1677	87.7	1	1	1	14	3	1	0	Acinetobacter spp.	1	1	1	0	1	0	0	0	0	0	0	0	0	0	0	0	0	0	3	0	0	0	8	2
41	34	2078	25.9	1	1	0	8	2	8	1	No growth	0	1	0	0	0	0	0	0	0	0	0	0	0	0	0	0	0	0	3	0	0	0	3	2
42	35	1447	64.4	0	1	0	3	2	3	1	No growth	0	1	0	0	0	0	0	0	0	0	0	0	1	0	0	0	0	0	0	0	0	0	3	2
43	36	1567	55.3	0	1	1	78	3	78	1	No growth	0	1	0	0	0	0	1	0	0	0	0	0	0	0	0	0	0	0	0	0	0	0	2	2
44	37	6	55	1	1	1	6	4	5	1	No growth	0	1	0	0	0	0	1	0	0	0	0	0	0	0	0	0	0	0	0	0	0	0	2	2
45	38	1158	74.8	1	1	0	5	2	5	1	No growth	0	1	0	0	0	0	0	0	0	0	0	0	0	1	0	0	0	0	0	0	0	0	4	2
46	39	3393	51.7	1	1	1	5	4	4	1	Burkholderia cepacia	1	1	2	0	1	0	0	0	0	0	0	0	0	0	0	0	0	0	3	0	0	0	5	2
47	40	2370	53.4	1	1	0	6	3	3	1	No growth	0	1	0	1	1	0	0	0	0	0	0	0	0	0	0	0	0	0	0	0	0	0	3	2
48	41	673	37.8	1	0	0	11	2	10	1	No growth	0	1	0	0	0	0	0	0	0	0	0	0	0	0	0	0	0	0	0	3	0	0	3	2
49	42	3716	71.8	1	1	0	5	2	6	1	No growth	0	1	0	0	0	0	0	0	0	0	0	0	0	0	0	0	0	0	0	0	0	0	3	2
50	43	460	41.5	1	1	0	10	2	11	1	No growth	0	1	0	0	0	0	0	0	0	0	0	0	0	0	0	0	0	0	0	0	0	0	0	0
51	44	3014	71.6	1	1	1	39	3	39	1	No growth	0	1	0	0	0	0	0	0	0	0	0	0	0	0	0	0	0	0	0	0	0	0	3	2
52	45	3110	75.6	1	1	0	7	2	7	1	contaminant	0	1	0	0	0	0	1	0	0	0	0	0	1	0	0	0	0	0	0	0	0	0	5	2
53	46	3020	69	0	1	0	5	2	6	1	No growth	0	1	0	0	0	0	0	0	0	0	0	0	0	0	0	0	0	3	0	0	0	0	5	2
54	47	724	36.9	1	1	1	5	4	5	1	No growth	0	1	0	0	0	0	0	0	0	0	0	0	0	0	0	2	0	0	0	0	0	0	2	2
55	48	1401	56.8	1	1	0	8	2	2	1	Staphylococcus aureus	1	1	1	0	0	0	1	0	0	0	0	0	1	0	0	0	0	0	0	0	0	0	3	2
56	49	3447	46.9	1	1	0	3	2	3	1	No growth	0	1	0	0	0	0	0	0	0	0	0	0	0	0	0	0	0	0	0	0	0	0	0	0
57	50	3927	57.3	1	1	0	3	2	3	1	Staphylococcus aureus	1	1	1	0	0	0	0	0	0	0	0	0	0	0	0	0	0	0	0	0	0	0	1	1
58	50	3927	57.3	1	1	0	15	2	15	1	No growth	0	0	0	0	0	0	0	0	0	0	0	0	0	0	0	0	0	0	0	0	0	0	1	1
59	51	3266	19.8	0	1	0	14	2	3	1	No growth	0	1	0	0	0	0	0	0	0	0	0	0	0	0	0	0	0	0	0	0	0	0	0	0
60	52	3903	77.7	1	1	1	25	3	23	1	contaminant	0	1	0	0	0	0	0	0	0	0	0	0	0	0	0	0	0	0	0	0	0	0	3	2
61	53	2911	31.7	0	1	0	11	2	2	1	No growth	0	1	0	0	0	0	0	0	0	0	0	0	0	0	0	0	0	0	3	0	0	0	3	2
62	54	696	61.2	1	0	0	19	2	1	0	No growth	0	1	0	0	0	0	0	0	0	0	0	0	0	0	0	0	0	0	0	0	0	0	2	2
63	55	7	54.7	1	1	0	4	2	3	1	Staphylococcus aureus	1	1	1	0	0	0	0	0	0	0	0	0	0	0	2	0	0	0	0	0	0	0	3	2
64	56	1222	65.5	1	1	0	7	4	3	1	No growth	0	1	0	0	0	0	0	0	0	0	0	0	0	0	0	0	0	0	0	0	0	0	2	2
65	57	3535	67.7	0	1	0	4	2	4	1	No growth	0	1	0	0	0	0	0	1	0	0	0	0	0	0	0	2	2	0	0	0	0	0	7	2
66	58	792	68.2	1	1	1	7	3	4	1	No growth	0	1	0	0	0	0	1	0	0	0	0	0	0	0	0	0	0	0	0	0	0	0	3	2
67	59	2253	74.2	1	1	1	4	4	3	1	No growth	0	1	0	0	0	0	1	0	0	0	0	0	1	0	0	0	0	0	0	0	0	0	5	2
68	60	1949	64.6	1	1	0	5	3	6	1	No growth	0	1	0	0	1	0	1	0	0	0	0	0	0	0	0	0	0	0	0	0	0	0	4	2
69	61	855	27.9	1	1	0	6	2	7	1	No growth	0	1	0	0	0	0	0	0	0	0	0	0	0	0	0	0	0	0	0	0	0	0	0	0
70	61	1904	29	1	1	0	41	2	39	1	contaminant	0	0	0	0	0	0	0	0	0	0	0	0	0	0	0	0	2	0	0	0	0	0	2	2
71	61	1904	29	1	1	0	8	2	6	1	No growth	0	0	0	0	0	0	0	0	0	0	0	0	0	0	0	0	2	0	0	0	0	0	2	2
72	62	680	36.9	0	1	0	3	2	3	1	No growth	0	1	0	0	0	0	0	0	0	0	0	0	0	0	0	0	2	0	0	0	0	0	2	2
73	63	3949	61.7	1	1	0	4	2	4	1	No growth	0	1	0	0	0	0	0	0	0	0	0	0	0	0	2	0	0	0	3	0	0	0	7	2
74	64	3416	70	0	1	0	12	2	4	1	contaminant	0	1	0	0	1	0	0	0	0	0	0	0	0	0	0	0	0	0	3	0	0	0	7	2
75	64	3416	70	0	1	0	13	2	5	1	contaminant	0	0	0	0	1	0	0	0	0	0	0	0	0	0	0	0	0	0	3	0	0	0	7	2
76	65	3138	52.4	0	0	0	26	2	5	1	Candida tropicalis	1	1	2	0	0	0	0	0	0	0	0	0	0	0	0	0	0	0	0	0	0	0	1	1
77	66	739	50.8	0	1	0	5	2	5	1	Klebsiella pneumoniae	1	1	1	0	0	0	0	0	0	0	0	0	0	0	0	0	0	0	0	0	0	0	1	1
78	67	3920	80.7	1	1	0	19	2	10	1	No growth	0	1	0	0	0	0	0	0	0	0	1	0	0	0	0	0	0	0	0	0	6	0	11	2
79	68	3070	37.6	1	0	0	15	2	4	1	No growth	0	1	0	0	0	0	0	0	0	1	0	0	0	0	0	0	0	0	0	0	0	0	1	1
80	69	3213	54.9	1	1	0	4	2	4	1	Chryseobacterium indologenes	1	1	2	0	0	0	1	0	0	0	0	0	0	0	2	0	0	0	0	0	0	0	4	2
81	70	531	71.6	0	1	0	5	2	5	1	No growth	0	1	0	0	0	0	0	0	0	0	0	0	0	0	2	0	0	0	0	0	0	0	5	2
82	71	899	58.3	1	1	0	3	2	3	1	No growth	0	1	0	0	0	0	0	0	0	0	0	0	0	0	0	0	2	0	0	0	0	0	3	2
83	72	1664	78.6	1	0	0	11	2	5	1	Burkholderia cepacia	1	1	2	0	0	0	0	0	0	0	0	0	0	0	0	0	2	0	0	0	0	0	5	2
84	72	1664	78.6	1	0	0	18	2	12	1	No growth	0	0	0	0	0	0	0	0	0	0	0	0	0	0	0	0	2	0	0	0	0	0	5	2
85	73	221	33	0	1	0	14	2	14	1	No growth	0	1	0	0	0	0	0	0	0	0	0	0	0	0	2	0	0	0	0	0	0	0	2	2
86	74	857	47.5	1	1	0	4	2	4	1	No growth	0	1	0	0	0	0	0	0	0	0	0	0	0	0	0	0	0	0	0	0	0	0	0	0
87	75	960	57.2	0	1	1	26	3	26	1	No growth	0	1	0	0	0	0	1	0	0	0	0	0	0	0	0	0	0	0	0	0	0	0	2	2
88	76	1460	54.3	1	0	0	20	4	10	1	Burkholderia cepacia	1	1	2	0	0	0	0	0	0	0	0	0	0	0	0	0	0	0	0	0	0	0	1	1
89	77	3157	52.6	0	1	0	19	2	11	1	No growth	0	1	0	0	0	0	0	0	0	0	0	0	0	0	0	2	0	0	0	0	0	0	3	2
90	78	632	50.5	1	1	0	5	2	5	1	No growth	0	1	0	0	0	0	0	0	0	0	0	0	1	0	0	0	0	0	0	0	0	0	2	2
91	79	1709	73.3	1	1	1	8	3	8	1	No growth	0	1	0	0	0	0	1	0	0	0	0	0	0	0	0	0	0	0	0	0	0	0	4	2
92	80	931	57	0	1	0	24	2	4	1	Staphylococcus aureus	1	1	1	0	0	0	1	0	0	0	0	0	1	0	0	0	0	0	3	0	0	0	6	2
93	81	2449	54.6	0	0	0	19	2	18	1	No growth	0	1	0	0	0	0	0	0	0	0	0	0	0	0	0	0	0	0	3	0	0	0	4	2
94	82	1289	44.1	0	1	0	5	2	2	1	No growth	0	1	0	0	1	0	0	0	0	0	0	0	0	0	0	0	0	0	0	0	0	0	1	1
95	83	3281	79.2	1	1	0	7	2	2	1	No growth	0	1	0	0	0	0	0	0	0	0	0	0	0	0	0	2	0	0	0	0	0	0	5	2
96	84	373	60.1	1	1	0	20	2	17	1	Staphylococcus aureus	1	1	1	0	1	0	1	0	0	0	0	0	0	1	0	0	0	0	0	0	0	0	5	2
97	85	243	57.5	1	1	0	6	2	6	1	contaminant	0	1	0	0	0	0	0	0	0	0	0	0	0	0	0	0	0	0	0	0	0	0	1	1
98	86	2408	38.9	0	1	0	19	2	11	1	No growth	0	1	0	0	0	0	0	0	0	0	0	0	0	0	0	0	0	0	3	0	0	0	3	2
99	87	1316	31.6	0	1	1	4	4	4	1	No growth	0	1	0	0	0	0	0	0	0	0	0	0	0	0	0	0	0	0	0	0	0	0	0	0
100	87	1316	31.6	0	1	1	13	4	13	1	Burkholderia cepacia	1	0	2	0	0	0	0	0	0	0	0	0	0	0	0	0	0	0	0	0	0	0	0	0
101	87	1316	31.6	0	1	1	13	4	13	1	Burkholderia cepacia	1	0	2	0	0	0	0	0	0	0	0	0	0	0	0	0	0	0	0	0	0	0	0	0
102	88	3415	83.2	1	1	0	3	2	2	1	No growth	0	1	0	0	0	0	0	0	0	0	0	0	0	0	0	0	0	0	0	0	0	0	4	2
103	89	3227	48.6	1	1	1	6	2	7	1	No growth	0	1	0	0	0	0	0	0	0	0	0	0	1	0	0	0	0	0	0	0	0	0	1	1
104	90	1983	57.1	0	1	0	7	2		0	No growth	0	1	0	0	1	0	0	0	0	0	0	0	0	0	0	0	0	0	3	0	0	0	5	2
105	90	2122	57.2	0	1	0	4	2	4	1	No growth	0	0	0	0	1	0	0	0	0	0	0	0	0	0	0	0	0	0	3	0	0	0	5	2
106	91	977	33.3	0	1	0	3	2		0	No growth	0	1	0	0	0	0	0	0	0	0	0	0	0	0	0	0	0	0	0	0	0	0	0	0
107	92	3934	75.4	1	0	0	12	2	11	1	Burkholderia cepacia	1	1	2	0	0	0	0	0	0	0	0	0	0	0	0	0	0	0	0	0	0	0	3	2
108	92	3934	75.4	1	0	0	14	4	13	1	contaminant	0	0	0	0	0	0	0	0	0	0	0	0	0	0	0	0	0	0	0	0	0	0	3	2
109	93	1954	70.1	1	1	0	12	2	12	1	No growth	0	1	0	0	0	0	1	0	0	0	0	0	0	0	2	0	0	0	0	0	0	0	6	2
110	94	551	32.3	1	0	0	8	2	8	1	No growth	0	1	0	0	0	0	0	0	0	0	0	0	0	0	0	0	0	0	0	0	0	0	0	0
111	95	2493	66.5	1	1	0	8	2	7	1	No growth	0	1	0	0	0	0	0	0	1	0	0	0	0	0	0	0	0	0	0	0	0	0	3	2
112	96	24	66	1	1	0	5	2	5	1	Acinetobacter spp.	1	1	1	0	0	0	0	0	0	0	1	0	0	0	0	0	0	0	0	0	0	0	3	2
113	96	24	66	1	1	0	5	2	5	1	No growth	0	0	0	0	0	0	0	0	0	0	1	0	0	0	0	0	0	0	0	0	0	0	3	2
114	97	1644	28.2	1	1	0	7	2		0	No growth	0	1	0	0	0	0	0	0	0	0	0	0	0	0	0	0	0	0	0	0	0	0	0	0
115	98	2497	75.1	1	1	1	14	3	14	1	contaminant	0	1	0	0	0	0	0	0	0	0	0	0	0	0	0	0	0	0	0	0	0	0	3	2
116	99	713	43.6	0	1	0	10	2	8	1	No growth	0	1	0	0	0	0	0	0	0	0	0	0	0	0	0	0	0	0	0	0	0	0	0	0
117	100	2480	74.5	0	1	0	7	2	1	0	No growth	0	1	0	0	1	0	0	0	0	0	0	0	0	0	2	0	0	0	3	0	0	0	9	2
118	100	2596	74.6	0	0	0	3	2	3	1	Escherichia coli	1	0	1	0	0	0	0	0	0	0	0	0	0	0	2	0	0	0	0	0	0	0	5	2
119	101	745	63.3	1	1	0	15	2	10	1	No growth	0	1	0	0	0	0	0	0	0	0	0	0	0	0	2	0	0	0	0	0	0	0	4	2
120	102	3024	47.1	1	1	0	7	2	-2	0	No growth	0	1	0	0	0	0	0	0	0	0	0	0	0	0	0	0	0	0	0	0	0	0	0	0
121	103	1197	71.3	0	1	0	4	2	4	1	No growth	0	1	0	0	1	0	0	0	0	0	0	0	0	0	2	0	0	0	0	0	0	0	6	2
122	104	39	59.1	1	1	0	36	3	15	1	No growth	0	1	0	0	1	0	0	0	0	0	0	0	0	0	0	0	0	0	0	0	0	0	2	2
123	105	3840	35.5	0	1	0	3	2	3	1	No growth	0	1	0	0	0	0	0	0	0	0	0	0	1	0	0	0	0	0	0	0	0	0	1	1
124	106	708	66.3	1	1	0	4	2	3	1	No growth	0	1	0	0	0	0	0	0	0	0	0	0	0	0	0	0	0	0	0	0	0	0	2	2
125	107	2142	66.7	0	1	0	21	2	10	1	No growth	0	1	0	0	0	0	1	0	0	0	0	0	0	0	0	0	0	0	0	0	0	0	3	2
126	108	2260	74.8	1	1	1	4	4	4	1	No growth	0	1	0	0	0	0	0	0	0	0	0	0	0	0	0	0	0	0	0	0	0	0	3	2
127	108	2260	74.8	1	1	1	74	3	74	1	contaminant	0	0	0	0	0	0	0	0	0	0	0	0	0	0	0	0	0	0	0	0	0	0	3	2
128	109	1654	69	0	1	0	8	2	5	1	Escherichia coli	1	1	1	0	0	0	1	0	1	0	0	0	0	0	2	0	0	0	0	0	0	0	6	2
129	110	3356	56.2	1	1	0	58	4	30	1	No growth	0	1	0	0	0	0	0	0	0	0	0	0	0	0	0	0	0	0	0	0	6	0	7	2
130	111	741	50.7	1	1	0	5	2	4	1	Staphylococcus aureus	1	1	1	0	0	0	0	0	0	0	0	1	0	0	0	0	0	0	0	0	0	0	2	2
131	111	741	50.7	1	1	0	7	2	6	1	Staphylococcus aureus	1	0	1	0	0	0	0	0	0	0	0	1	0	0	0	0	0	0	0	0	0	0	2	2
132	112	289	20.4	0	1	0	3	2	0	0	No growth	0	1	0	0	0	0	0	0	0	0	0	0	0	0	0	0	0	0	0	0	0	0	0	0
133	113	3660	51.1	1	1	0	15	2	1	0	Staphylococcus aureus	1	1	1	0	0	0	0	0	0	0	0	0	0	0	0	0	0	0	3	0	0	0	4	2
134	114	1587	58.5	1	1	0	4	2	-1	0	No growth	0	1	0	0	0	0	0	0	0	0	0	0	0	0	0	0	0	0	0	0	6	0	7	2
135	115	1181	48.8	0	1	1	4	4	3	1	No growth	0	1	0	0	0	0	0	0	0	0	0	0	0	0	0	0	2	0	0	0	0	0	2	2
136	116	2527	57.9	0	1	0	12	2	11	1	contaminant	0	1	0	0	0	0	0	0	0	0	0	0	0	0	0	0	0	0	0	0	0	0	1	1
137	117	3053	64	1	0	0	16	4	13	1	No growth	0	1	0	0	0	0	0	0	0	0	0	0	0	0	0	0	2	0	0	0	0	0	4	2
138	118	755	46.4	1	1	0	3	1	3	1	No growth	0	1	0	0	0	0	0	0	0	0	0	0	0	0	0	0	0	0	0	0	0	0	0	0
139	119	1066	72.5	1	1	1	14	3	2	1	No growth	0	1	0	1	0	0	0	0	0	0	0	0	0	1	0	0	0	0	0	0	0	0	5	2
140	120	62	58	1	1	0	26	4	26	1	No growth	0	1	0	0	0	0	0	0	0	0	0	0	0	0	0	0	0	0	0	0	0	0	1	1
141	120	62	58	1	1	0	47	4	47	1	No growth	0	0	0	0	0	0	0	0	0	0	0	0	0	0	0	0	0	0	0	0	0	0	1	1
142	120	483	58.5	1	1	0	4	2	4	1	No growth	0	0	0	0	0	0	0	0	0	0	0	0	0	0	0	0	0	0	0	0	0	0	1	1
143	121	1804	56.9	1	1	0	21	2	22	1	No growth	0	1	0	1	0	0	0	0	0	0	0	0	0	0	2	0	0	0	0	0	0	0	4	2
144	122	734	72.2	0	1	0	3	2	4	1	contaminant	0	1	0	0	0	0	0	1	0	0	0	0	1	0	0	0	0	0	0	0	0	0	5	2
145	123	3351	56.4	1	1	1	9	3	8	1	No growth	0	1	0	0	1	0	0	0	0	0	0	0	0	0	2	0	0	0	0	0	0	0	4	2
146	124	642	45.9	0	1	0	16	2	16	1	No growth	0	1	0	0	0	0	0	0	0	0	0	0	1	0	0	0	0	0	0	0	0	0	1	1
147	125	4036	23.2	1	0	0	4	2	2	1	No growth	0	1	0	0	0	0	0	0	0	0	0	0	0	0	0	0	0	0	0	0	0	0	0	0
148	126	2203	30.8	0	1	0	4	2	4	1	No growth	0	1	0	0	0	0	0	0	0	0	0	0	0	0	0	0	0	0	0	0	0	0	0	0
149	127	1112	23.2	0	1	0	11	2	1	0	Acinetobacter spp.	1	1	1	0	0	0	0	0	0	0	0	0	0	1	0	0	0	0	0	0	0	0	1	1
150	128	2944	71.9	0	1	0	5	2	5	1	No growth	0	1	0	0	0	0	0	0	1	0	0	0	0	0	0	0	0	0	0	0	0	0	4	2
151	129	2318	21.5	0	1	0	3	2	2	1	No growth	0	1	0	0	0	0	0	0	0	0	0	0	1	0	0	0	0	0	0	0	0	0	1	1
152	130	3296	48.3	1	1	1	6	4	5	1	Burkholderia cepacia	1	1	2	0	0	0	0	0	0	0	1	0	0	0	0	0	0	0	0	0	0	0	1	1
153	131	1906	64.5	1	1	0	64	2	29	1	No growth	0	1	0	0	0	0	0	0	0	0	0	0	0	0	0	0	2	0	0	0	0	0	4	2
154	132	3061	63.5	1	1	1	8	4	8	1	No growth	0	1	0	0	0	0	0	0	0	0	0	0	0	0	0	2	0	0	0	0	0	0	4	2
155	133	170	76	0	1	0	6	2	4	1	No growth	0	1	0	0	0	0	0	0	0	0	0	1	0	0	0	0	0	0	0	0	0	0	4	2
156	134	1194	62.7	0	1	0	48	4	20	1	Staphylococcus aureus	1	1	1	0	0	0	0	0	0	0	0	0	0	0	0	0	0	0	0	0	0	0	2	2
157	134	1194	62.7	0	1	0	83	2	55	1	contaminant	0	0	0	0	0	0	0	0	0	0	0	0	0	0	0	0	0	0	0	0	0	0	2	2
158	135	1392	51.4	0	1	0	4	2	5	1	Staphylococcus aureus	1	1	1	0	0	0	0	0	0	0	0	0	0	0	0	0	0	0	3	0	0	0	4	2
159	135	1392	51.4	0	1	0	10	2	11	1	Staphylococcus aureus	1	0	1	0	0	0	0	0	0	0	0	0	0	0	0	0	0	0	3	0	0	0	4	2
160	136	1290	47.3	1	1	0	3	2	3	1	contaminant	0	1	0	0	0	0	0	0	0	0	0	0	1	0	0	2	0	0	0	0	0	0	3	2
161	137	2961	44.8	1	1	1	29	2	29	1	Staphylococcus aureus	1	1	1	0	0	0	0	0	0	0	0	0	0	0	0	0	0	0	0	0	0	0	0	0
162	138	250	51.3	0	0	0	16	2	15	1	No growth	0	1	0	0	0	0	0	0	0	0	0	0	0	0	0	0	0	0	0	0	0	0	1	1
163	139	3073	55.9	1	1	0	6	2	2	1	No growth	0	1	0	0	0	0	0	0	0	0	0	0	0	0	0	0	0	0	0	0	0	0	1	1
164	140	1039	36.2	0	0	0	23	2	20	1	No growth	0	1	0	0	0	0	0	0	0	0	1	0	0	0	0	0	0	0	0	0	0	0	1	1
165	141	2734	53.2	1	0	0	15	2	14	1	No growth	0	1	0	0	0	0	0	0	0	0	0	1	0	0	0	0	0	0	3	0	0	0	5	2
166	142	3446	58.7	0	1	0	9	2	9	1	Streptococcus dysgalactiae	1	1	2	0	0	0	0	0	0	0	0	0	0	0	0	0	0	0	0	0	0	0	1	1
167	143	2877	53.9	1	1	1	8	3	8	1	No growth	0	1	0	0	0	0	0	0	0	0	0	0	0	0	0	2	0	0	0	0	0	0	3	2
168	144	3408	53.4	0	1	0	5	2	4	1	No growth	0	1	0	0	0	0	0	0	0	0	0	0	0	0	0	0	2	0	0	0	0	0	3	2
169	145	2930	48.9	0	1	0	3	2	4	1	No growth	0	1	0	0	0	0	0	0	0	0	0	0	0	0	0	0	0	0	0	0	0	0	0	0
170	146	2579	58.6	1	1	0	5	2	4	1	No growth	0	1	0	0	0	0	0	0	0	0	0	0	0	0	0	0	2	0	0	0	0	0	3	2
171	147	2217	69.3	0	1	1	7	3	7	1	contaminant	0	1	0	0	0	0	0	0	0	0	0	0	0	0	2	0	0	0	0	0	0	0	4	2
172	148	2768	52.8	1	1	0	3	2	2	1	contaminant	0	1	0	0	0	0	0	0	0	0	0	0	1	0	0	0	0	0	0	0	0	0	2	2
173	149	2881	55.2	1	1	0	14	2		0	No growth	0	1	0	0	0	0	0	0	0	0	0	1	0	0	0	0	2	0	0	0	0	0	4	2
174	150	1958	51.1	1	1	0	7	2	8	1	contaminant	0	1	0	0	0	0	0	0	0	0	0	0	0	0	0	0	0	0	3	0	0	0	4	2
175	150	1958	51.1	1	1	0	9	2	10	1	No growth	0	0	0	0	0	0	0	0	0	0	0	0	0	0	0	0	0	0	3	0	0	0	4	2
176	151	297	60.3	1	1	1	12	3	11	1	No growth	0	1	0	1	1	0	0	0	0	0	0	0	0	0	0	0	0	0	0	0	0	0	4	2
177	152	1220	62.3	0	1	0	6	2	6	1	No growth	0	1	0	0	0	0	0	0	0	0	0	0	0	0	0	0	0	0	0	0	0	0	2	2
178	153	1650	55.5	1	1	0	3	2	3	1	No growth	0	1	0	0	0	0	0	0	0	0	0	0	0	0	0	0	0	0	0	0	0	0	1	1
179	154	2830	75.5	1	1	0	19	4	19	1	No growth	0	1	0	0	1	0	1	0	0	0	1	0	0	0	0	0	0	0	3	0	0	0	9	2
180	154	2830	75.5	1	1	0	28	4	28	1	No growth	0	0	0	0	1	0	1	0	0	0	1	0	0	0	0	0	0	0	3	0	0	0	9	2
181	155	1722	38.8	1	1	0	22	2	21	1	No growth	0	1	0	0	1	0	0	0	0	0	0	0	0	0	2	0	0	0	0	0	0	0	3	2
182	156	1110	63.2	1	1	0	6	2	1	0	contaminant	0	1	0	0	1	0	0	0	0	0	0	0	0	0	0	0	0	0	0	0	0	0	3	2
183	157	3398	55.4	0	1	0	5	2	5	1	No growth	0	1	0	0	1	0	0	0	0	0	0	0	0	0	0	0	0	0	0	0	0	0	2	2
184	157	3398	55.4	0	1	0	18	2	18	1	Burkholderia cepacia	1	0	2	0	1	0	0	0	0	0	0	0	0	0	0	0	0	0	0	0	0	0	2	2
185	158	2986	51.2	0	0	0	3	2	3	1	No growth	0	1	0	0	0	0	0	0	0	0	0	0	0	0	0	0	2	0	0	0	0	0	3	2
186	159	1356	76.3	1	1	0	3	2	3	1	No growth	0	1	0	0	0	0	0	0	0	0	0	0	0	0	0	0	2	0	0	0	0	0	5	2
187	160	2133	46.3	1	1	1	6	2	7	1	Pseudomonas aeruginosa	1	1	1	0	1	0	0	0	0	0	0	0	0	0	2	0	0	0	0	0	0	0	3	2
188	160	2133	46.3	1	1	1	25	2	26	1	No growth	0	0	0	0	1	0	0	0	0	0	0	0	0	0	2	0	0	0	0	0	0	0	3	2
189	160	2311	46.4	1	1	0	3	2	3	1	No growth	0	0	0	0	0	0	0	0	0	0	0	0	0	0	2	0	0	0	0	0	0	0	2	2
190	161	1082	37.1	1	1	0	4	2	0	0	No growth	0	1	0	0	0	0	0	0	0	0	0	0	0	0	0	0	0	0	3	0	0	0	3	2
191	161	1082	37.1	1	1	0	29	2	25	1	No growth	0	0	0	0	0	0	0	0	0	0	0	0	0	0	0	0	0	0	3	0	0	0	3	2
192	162	608	65.7	0	1	0	4	4	1	0	No growth	0	1	0	0	1	0	0	0	0	0	0	0	0	0	0	0	0	0	3	0	0	0	6	2
193	163	3273	25.2	0	1	0	8	2	8	1	No growth	0	1	0	0	0	0	0	0	0	0	0	0	0	0	0	0	0	0	0	0	0	0	0	0
194	164	1213	75	1	1	0	8	2	7	1	No growth	0	1	0	0	0	0	0	1	0	0	0	0	1	0	0	0	0	0	0	0	0	0	5	2
195	165	2404	57.5	1	1	0	6	2	7	1	No growth	0	1	0	0	0	0	0	0	0	0	0	0	0	0	2	0	0	0	0	0	0	0	3	2
196	166	25	58	1	1	0	15	2	16	1	No growth	0	1	0	0	1	0	0	0	0	0	0	0	0	0	0	0	0	0	0	0	0	0	2	2
197	167	2371	60.4	1	1	1	6	3	5	1	No growth	0	1	0	0	0	0	0	0	0	0	0	0	0	0	0	0	0	0	3	0	0	0	5	2
198	168	2841	65.9	0	1	0	3	2	3	1	No growth	0	1	0	0	0	0	0	0	0	0	0	0	1	0	0	0	0	0	0	0	0	0	3	2
199	169	1614	44.9	1	1	0	16	2		0	No growth	0	1	0	0	1	0	0	0	0	0	0	0	0	0	0	0	0	0	0	0	0	0	1	1
200	170	906	40.1	0	1	0	3	2	3	1	No growth	0	1	0	0	0	0	0	0	0	0	0	0	0	0	0	0	0	0	0	0	0	0	0	0
201	171	3208	55.8	1	1	1	11	3	11	1	No growth	0	1	0	0	1	0	0	0	0	0	0	0	1	0	0	0	0	0	0	0	0	0	3	2
202	172	2620	91.4	0	1	0	14	2	13	1	No growth	0	1	0	0	0	0	0	0	1	0	0	0	0	0	0	0	0	0	0	0	0	0	5	2
203	173	2901	61.4	1	1	0	3	1	3	1	No growth	0	1	0	1	1	0	0	0	0	0	0	0	0	1	0	0	0	0	0	0	0	0	5	2
204	174	2245	52.1	1	1	0	7	2	7	1	No growth	0	1	0	0	0	0	0	0	0	0	0	0	0	0	0	0	0	0	3	0	0	0	4	2
205	175	1237	72.3	1	1	0	3	2	2	1	No growth	0	1	0	0	0	0	0	0	0	0	0	0	0	0	0	0	2	0	0	0	0	0	5	2
206	176	1673	43.4	1	1	0	7	2	7	1	No growth	0	1	0	0	0	0	0	0	0	0	0	1	0	0	0	0	0	0	0	0	0	0	1	1
207	177	1193	63.7	1	1	0	20	2	20	1	Enterococcus spp.	1	1	2	0	0	0	1	0	0	0	0	0	1	0	0	0	0	0	0	0	0	0	4	2
208	178	232	79.6	1	1	0	32	2	25	1	No growth	0	1	0	0	0	0	0	0	0	0	0	0	0	0	0	0	0	0	0	0	0	0	3	2
209	179	1666	48.2	1	1	0	4	2	4	1	No growth	0	1	0	0	0	0	0	0	0	0	0	0	0	0	2	0	0	0	0	0	0	0	2	2
210	180	3135	59.2	0	1	0	4	2	4	1	No growth	0	1	0	0	0	0	0	0	0	0	0	0	0	0	2	0	0	0	0	0	0	0	3	2
211	181	1355	45.7	1	1	1	3	3	2	1	Burkholderia cepacia	1	1	2	1	0	0	0	0	1	0	0	0	0	0	0	0	0	0	0	0	0	0	2	2
212	182	1641	57.7	1	1	0	20	2	6	1	No growth	0	1	0	0	0	0	0	0	0	0	0	0	0	0	2	0	0	0	0	0	0	0	3	2
213	183	2163	49.7	0	1	0	3	2	3	1	No growth	0	1	0	0	0	0	0	0	0	0	0	0	0	0	0	0	0	0	0	0	0	0	0	0
214	184	3261	64.9	0	1	0	14	2		0	Staphylococcus aureus	1	1	1	0	1	0	0	0	0	0	0	0	0	0	0	0	0	0	3	0	0	0	6	2
215	185	1074	64.6	1	1	0	6	2	5	1	No growth	0	1	0	0	0	0	0	0	1	0	0	0	1	0	0	0	0	0	0	0	0	0	4	2
216	186	1183	29.4	1	1	0	3	2	3	1	contaminant	0	1	0	0	0	0	0	0	0	0	0	0	0	0	0	0	0	0	0	0	0	0	0	0
217	187	3887	48	0	1	0	5	2		0	No growth	0	1	0	0	0	0	0	0	0	0	0	0	0	0	0	0	0	0	0	0	0	0	0	0
218	188	1432	63.7	0	1	0	20	2	20	1	No growth	0	1	0	0	0	0	0	0	0	0	1	0	0	0	0	0	0	0	3	0	0	0	6	2
219	189	3699	52.9	1	1	0	18	2	11	1	No growth	0	1	0	0	0	0	0	0	0	0	0	0	0	0	2	0	0	0	0	0	0	0	3	2
220	190	2587	82.5	0	1	0	4	2	5	1	No growth	0	1	0	0	0	0	0	0	0	0	0	0	0	0	0	0	0	0	0	0	0	0	4	2
221	191	274	69.3	0	1	1	3	3	2	1	Serratia marcescens	1	1	2	0	0	0	1	0	0	0	0	0	0	0	0	0	0	0	0	0	0	0	3	2
222	191	274	69.3	0	1	1	5	3	4	1	Escherichia coli	1	0	1	0	0	0	1	0	0	0	0	0	0	0	0	0	0	0	0	0	0	0	3	2
223	192	3929	89.9	1	1	0	3	2	3	1	No growth	0	1	0	0	1	0	1	0	0	0	0	0	1	0	0	0	0	0	0	0	0	0	7	2
224	193	2950	21.5	0	1	0	4	2		0	No growth	0	1	0	0	0	0	0	0	0	0	0	0	0	0	0	0	0	0	0	0	0	0	0	0
225	194	3799	63.5	1	0	0	14	4	2	1	Burkholderia cepacia	1	1	2	0	0	0	0	0	0	0	0	0	1	0	0	0	0	0	0	0	0	0	3	2
226	195	212	73.2	0	1	0	4	2	4	1	No growth	0	1	0	0	0	0	1	0	0	0	0	0	0	0	0	0	0	0	0	0	0	0	4	2
227	196	1277	86.3	0	1	1	23	4	23	1	No growth	0	1	0	0	0	0	0	1	0	0	0	0	0	0	0	0	0	0	0	0	0	0	5	2
228	196	1277	86.3	0	1	1	33	4	33	1	Burkholderia cepacia	1	0	2	0	0	0	0	1	0	0	0	0	0	0	0	0	0	0	0	0	0	0	5	2
229	197	1413	41.1	0	1	0	3	1	4	1	No growth	0	1	0	0	0	0	0	0	0	0	0	0	0	0	2	0	0	0	0	0	0	0	2	2
230	198	1726	60.7	1	1	1	3	3	1	0	No growth	0	1	0	1	1	0	0	0	0	0	0	0	1	1	0	0	0	0	0	0	0	0	6	2
231	199	2470	72.5	0	1	1	4	3	4	1	Burkholderia cepacia	1	1	2	0	0	0	0	0	0	0	0	0	0	0	0	0	0	0	0	0	0	0	3	2
232	200	1923	69.5	1	1	0	8	2	7	1	No growth	0	1	0	0	0	0	0	0	1	0	0	0	0	0	0	0	0	0	0	0	0	0	3	2
233	201	1960	60.6	1	1	0	17	2	15	1	Acinetobacter spp.	1	1	1	0	0	0	0	0	0	0	0	0	1	0	0	0	2	0	0	0	0	0	5	2
234	202	1872	43.6	1	1	0	5	2	3	1	No growth	0	1	0	0	0	0	0	0	0	0	0	0	0	0	0	0	0	3	0	0	0	0	3	2
235	203	238	60.8	1	0	0	3	2	2	1	No growth	0	1	0	0	0	0	1	0	0	0	0	0	0	0	2	0	0	0	0	0	0	0	5	2
236	204	2010	55.6	1	1	1	4	1	2	1	Burkholderia cepacia	1	1	2	0	0	0	0	0	0	0	0	0	0	0	0	0	0	0	0	0	0	0	1	1
237	204	2010	55.6	1	1	1	11	4	9	1	contaminant	0	0	0	0	0	0	0	0	0	0	0	0	0	0	0	0	0	0	0	0	0	0	1	1
238	204	2010	55.6	1	1	1	28	4	26	1	No growth	0	0	0	0	0	0	0	0	0	0	0	0	0	0	0	0	0	0	0	0	0	0	1	1
239	205	1101	76.6	1	1	0	21	2	19	1	No growth	0	1	0	0	0	0	0	0	0	0	0	0	0	0	0	0	0	0	3	0	0	0	6	2
240	206	2218	69.5	0	1	0	14	2	13	1	Acinetobacter spp.	1	1	1	0	0	0	0	0	0	0	0	0	0	0	0	0	0	0	0	0	6	0	8	2
241	206	2218	69.5	0	1	0	27	2	26	1	No growth	0	0	0	0	0	0	0	0	0	0	0	0	0	0	0	0	0	0	0	0	6	0	8	2
242	207	393	23	0	1	0	21	2	14	1	No growth	0	1	0	0	0	0	0	0	0	0	0	0	0	0	0	0	0	0	3	0	0	0	3	2
243	208	1792	53.3	0	1	0	19	2	19	1	No growth	0	1	0	0	1	0	0	0	0	0	0	0	0	0	2	0	0	0	0	0	0	0	4	2
244	209	633	43.5	1	1	0	27	2	24	1	No growth	0	1	0	0	0	0	0	0	0	0	0	0	0	0	0	0	0	0	3	0	0	0	3	2
245	209	764	43.6	1	1	0	20	2	18	1	No growth	0	0	0	0	0	0	0	0	0	0	0	0	0	0	0	0	0	0	0	0	0	0	0	0
246	210	2342	61.3	1	1	0	8	2	9	1	Staphylococcus aureus	1	1	1	0	0	0	0	0	0	0	0	0	0	0	0	0	0	0	0	0	0	0	2	2
247	211	2651	61.6	0	1	0	27	2	26	1	No growth	0	1	0	0	0	0	0	0	0	0	0	1	0	0	0	0	0	0	0	0	0	0	3	2
248	212	890	36.8	1	1	0	4	2	-4	0	No growth	0	1	0	0	0	0	0	0	0	0	0	0	0	0	0	0	0	0	0	3	0	0	3	2
249	213	834	49	1	1	0	15	2	16	1	No growth	0	1	0	0	0	0	0	0	0	0	0	0	0	0	2	0	0	0	0	0	0	0	2	2
250	214	2712	37	1	1	0	16	2	0	0	Aeromonas sobria	1	1	2	0	0	0	0	0	0	0	0	0	0	0	0	0	0	0	0	0	0	0	0	0
251	215	132	42.5	1	1	0	3	2	3	1	No growth	0	1	0	0	0	0	0	0	0	0	0	0	1	0	0	0	0	0	0	0	0	0	1	1
252	216	418	72.7	1	1	0	9	2	7	1	No growth	0	1	0	0	0	0	0	0	0	0	0	0	0	0	0	0	0	0	0	0	0	0	3	2
253	217	112	70.6	1	1	0	29	2	29	1	No growth	0	1	0	0	0	0	0	0	0	0	0	0	0	0	2	0	0	0	0	0	0	0	5	2
254	218	1656	58.5	1	1	0	5	2	0	0	No growth	0	1	0	0	0	0	0	0	0	0	0	0	0	0	0	0	2	0	0	0	0	0	3	2
255	219	3079	79.5	1	1	1	3	2	3	1	No growth	0	1	0	0	0	0	0	0	0	0	0	0	0	0	0	0	0	3	0	0	0	0	6	2
256	220	282	62	1	1	0	5	2	-2	0	No growth	0	1	0	0	0	0	0	0	1	0	0	0	0	0	0	0	0	0	0	0	0	0	3	2
257	221	1627	77.9	1	1	1	34	2	6	1	No growth	0	1	0	0	0	0	0	0	0	0	0	0	0	0	0	2	0	0	0	0	0	0	5	2
258	221	1793	78.1	1	1	0	25	2	25	1	No growth	0	0	0	0	0	0	0	0	0	0	0	0	0	0	0	2	0	0	0	0	0	0	5	2
259	222	211	27.8	0	1	0	6	2		0	No growth	0	1	0	0	0	0	0	0	0	0	0	0	0	0	0	0	0	0	0	0	0	0	0	0
260	223	1168	53.2	0	1	0	3	2	3	1	Staphylococcus aureus	1	1	1	0	0	0	0	0	0	0	0	0	1	0	0	0	0	0	0	0	0	0	2	2
261	224	2127	56.6	0	1	0	4	2	4	1	No growth	0	1	0	0	1	0	0	0	0	0	0	0	0	0	0	0	0	0	3	0	0	0	5	2
262	224	2127	56.6	0	1	0	12	2	12	1	No growth	0	0	0	0	1	0	0	0	0	0	0	0	0	0	0	0	0	0	3	0	0	0	5	2
263	225	2155	78.2	0	0	0	13	2	13	1	No growth	0	1	0	0	0	0	0	0	0	0	0	0	0	0	2	0	0	0	0	0	0	0	5	2
264	226	470	19.6	1	1	0	3	2	2	1	No growth	0	1	0	0	0	0	0	0	0	0	0	0	0	0	0	0	0	0	0	0	0	0	0	0
265	227	3336	24.3	1	0	0	6	2	5	1	contaminant	0	1	0	0	0	0	0	0	0	0	0	0	0	0	0	0	0	0	0	0	0	0	0	0
266	228	1545	54.9	1	1	0	13	2	13	1	contaminant	0	1	0	0	0	0	0	0	0	0	0	0	0	0	0	0	2	0	0	0	0	0	3	2
267	229	3752	51.7	1	1	0	4	2	4	1	No growth	0	1	0	0	0	0	0	0	0	0	0	0	0	0	0	0	0	0	0	0	0	0	1	1
268	229	3752	51.7	1	1	0	8	4	8	1	No growth	0	0	0	0	0	0	0	0	0	0	0	0	0	0	0	0	0	0	0	0	0	0	1	1
269	230	2869	29.7	0	0	0	6	2	4	1	No growth	0	1	0	0	0	0	0	0	0	0	0	0	0	0	0	0	0	0	0	3	0	0	3	2
270	231	943	54.3	0	1	0	19	2	6	1	Staphylococcus aureus	1	1	1	0	1	0	0	0	0	0	0	0	0	0	0	0	0	0	3	0	0	0	5	2
271	232	1217	59	1	0	0	8	4	5	1	Burkholderia cepacia	1	1	2	0	0	0	0	0	0	0	0	0	0	0	0	0	0	0	0	0	0	0	1	1
272	232	1217	59	1	0	0	13	4	10	1	No growth	0	0	0	0	0	0	0	0	0	0	0	0	0	0	0	0	0	0	0	0	0	0	1	1
273	233	3325	55.5	1	1	0	5	2	2	1	No growth	0	1	0	0	0	0	0	0	0	0	0	0	0	0	2	0	0	0	3	0	0	0	6	2
274	234	3439	56.2	1	1	0	9	2	9	1	No growth	0	1	0	0	1	0	0	0	0	0	0	0	0	0	0	0	0	0	0	0	0	0	2	2
275	235	3906	79.8	1	1	0	10	2	10	1	No growth	0	1	0	0	0	0	0	1	0	0	0	0	0	0	0	0	0	0	0	0	0	0	4	2
276	236	498	50	0	1	1	3	4	3	1	No growth	0	1	0	0	0	0	0	0	0	0	0	0	0	0	0	0	0	0	0	0	0	0	1	1
277	237	886	66.1	0	1	0	6	4	-1	0	No growth	0	1	0	0	0	0	0	0	0	1	0	0	0	0	0	2	0	0	0	0	0	0	5	2
278	238	3679	62.3	1	1	0	9	2	9	1	Staphylococcus aureus	1	1	1	0	0	0	0	0	0	0	0	0	0	0	0	0	0	0	0	0	0	0	2	2
279	239	2918	67.6	0	1	0	6	2	5	1	No growth	0	1	0	0	0	0	0	0	1	0	0	0	0	0	0	0	0	0	0	0	0	0	3	2
280	240	549	62	1	1	1	4	3	4	1	No growth	0	1	0	1	0	0	1	0	0	0	0	0	0	0	0	0	0	0	0	0	0	0	4	2
281	241	3792	59.1	0	1	0	18	2	18	1	No growth	0	1	0	0	0	0	0	0	0	0	0	0	0	0	2	0	0	0	0	0	0	0	3	2
282	242	1535	43.9	1	1	0	13	2	1	0	No growth	0	1	0	0	0	0	0	0	0	0	0	0	0	0	0	0	0	0	3	0	0	0	3	2
283	242	1712	44.1	1	1	0	29	2	29	1	Enterococcus spp.	1	0	2	0	0	0	0	0	0	0	0	0	0	0	0	0	0	0	3	0	0	0	3	2
284	243	272	56.9	1	1	0	3	2	1	0	No growth	0	1	0	0	0	0	0	0	0	0	1	0	0	0	0	0	0	3	0	0	0	0	5	2
285	244	493	81.5	1	1	1	6	3	5	1	No growth	0	1	0	0	0	0	0	0	0	0	0	0	0	0	0	0	0	0	0	0	0	0	4	2
286	245	57	25.9	1	1	0	5	2	5	1	No growth	0	1	0	0	0	0	0	0	0	0	0	0	0	0	0	0	2	0	0	0	0	0	2	2
287	245	268	26.1	1	0	0	13	2	6	1	No growth	0	0	0	0	0	0	0	0	0	0	0	0	0	0	0	0	2	0	0	0	0	0	2	2
288	245	347	26.2	1	1	0	4	2	4	1	No growth	0	0	0	0	0	0	0	0	0	0	0	0	0	0	0	0	2	0	0	0	0	0	2	2
289	246	2811	45.1	0	1	0	3	2	2	1	No growth	0	1	0	0	0	0	1	0	0	0	0	0	0	0	2	0	0	0	0	0	0	0	3	2
290	246	2957	45.2	0	1	0	6	2	6	1	No growth	0	0	0	0	1	0	1	0	0	0	0	0	0	0	2	0	0	0	0	0	0	0	4	2
291	247	1	70	0	1	0	6	2		0	No growth	0	1	0	0	0	0	0	0	0	0	0	0	0	0	2	0	0	0	3	0	0	0	8	2
292	248	237	74.2	1	1	0	23	2	12	1	No growth	0	1	0	0	0	0	0	0	0	0	0	0	0	0	2	0	0	0	0	0	0	0	5	2
293	248	237	74.2	1	1	0	23	2	12	1	No growth	0	0	0	0	0	0	0	0	0	0	0	0	0	0	2	0	0	0	0	0	0	0	5	2
294	248	313	74.3	1	1	0	3	4	2	1	No growth	0	0	0	0	0	0	0	0	0	0	0	0	0	0	2	0	0	0	0	0	0	0	5	2
295	249	3297	51.4	1	0	0	3	2	2	1	No growth	0	1	0	0	0	0	0	0	0	0	0	0	0	0	2	0	0	0	0	0	0	0	3	2
296	250	1429	45.7	1	1	0	28	2	28	1	No growth	0	1	0	0	0	0	0	0	0	0	0	0	0	0	2	0	0	0	0	0	0	0	2	2
297	251	202	41.7	0	0	0	11	2	5	1	No growth	0	1	0	0	0	0	0	0	0	0	0	0	0	0	0	0	0	0	3	0	0	0	3	2
298	251	202	41.7	0	0	0	22	2	16	1	Sphingomonas paucimobilis	1	0	2	0	0	0	0	0	0	0	0	0	0	0	0	0	0	0	3	0	0	0	3	2
299	252	947	38.5	1	1	0	15	2	15	1	No growth	0	1	0	0	0	0	0	0	0	0	0	0	0	0	0	0	0	0	0	0	0	0	0	0
300	253	5	36.4	1	1	0	5	2	2	1	Klebsiella pneumoniae	1	1	1	0	0	0	0	0	0	0	0	0	0	0	0	0	0	0	0	0	0	0	0	0
301	254	2860	58.6	1	1	0	13	2	9	1	No growth	0	1	0	0	0	0	0	0	0	0	0	0	0	0	0	0	0	0	0	0	0	0	1	1
302	255	534	32.7	0	1	1	3	4	2	1	No growth	0	1	0	0	0	0	0	0	0	0	0	0	0	0	0	0	0	0	0	0	0	0	0	0
303	256	645	50.8	0	1	0	8	2	7	1	No growth	0	1	0	0	0	0	0	0	0	0	0	0	0	0	0	0	2	0	3	0	0	0	6	2
304	256	645	50.8	0	1	0	8	2	7	1	contaminant	0	0	0	0	0	0	0	0	0	0	0	0	0	0	0	0	2	0	3	0	0	0	6	2
305	257	1866	43.4	1	0	0	5	2	5	1	No growth	0	1	0	0	0	0	0	0	0	0	0	0	0	0	0	0	0	0	0	0	0	0	0	0
306	257	1866	43.4	1	0	0	19	2	19	1	Klebsiella pneumoniae	1	0	1	0	0	0	0	0	0	0	0	0	0	0	0	0	0	0	0	0	0	0	0	0
307	258	3599	59.6	1	1	0	5	2	5	1	No growth	0	1	0	0	1	0	0	0	0	0	0	0	0	0	2	0	0	0	0	0	0	0	4	2
308	259	165	27	1	1	0	4	2	3	1	unidentified fungi	1	1	2	0	0	0	0	0	0	0	0	0	0	0	0	0	0	0	0	3	0	0	3	2
309	260	2898	39.9	1	1	0	8	2	1	0	No growth	0	1	0	0	0	0	0	0	0	0	0	0	0	0	0	0	0	3	0	0	0	0	3	2
310	261	1839	76	0	1	0	35	2	36	1	No growth	0	1	0	0	0	0	0	0	0	0	0	0	0	0	2	0	0	0	0	0	0	0	5	2
311	262	2261	53.2	1	1	0	3	2	3	1	No growth	0	1	0	0	0	1	0	0	0	0	0	0	1	0	0	0	0	0	0	0	0	0	3	2
312	263	845	64.7	0	1	0	4	2	4	1	No growth	0	1	0	0	1	0	0	0	0	0	0	0	1	0	0	0	0	0	0	0	0	0	4	2
313	264	294	69.3	0	1	0	15	3	7	1	No growth	0	1	0	0	1	0	1	0	0	0	0	0	0	0	0	0	0	0	0	0	0	0	4	2
314	265	3366	51.1	0	1	0	14	4	13	1	No growth	0	1	0	0	0	0	0	0	0	0	0	0	0	0	0	0	0	0	0	0	0	0	1	1
315	266	2738	24.6	1	1	1	4	3	4	1	contaminant	0	1	0	0	0	0	0	0	0	0	0	1	0	0	0	0	0	0	0	0	0	0	1	1
316	267	3346	77.6	1	0	0	13	2	11	1	No growth	0	1	0	0	0	0	0	0	0	0	0	0	0	0	0	0	2	0	0	0	0	0	5	2
317	268	1515	46.6	1	1	0	13	2	9	1	No growth	0	1	0	0	0	0	0	0	0	0	0	0	0	0	0	0	2	0	0	0	0	0	2	2
318	269	1451	63.6	0	1	0	3	2		0	No growth	0	1	0	0	0	0	0	0	0	0	0	0	0	0	0	0	0	0	0	0	0	0	2	2
319	270	3380	58.2	0	0	0	9	2	7	1	No growth	0	1	0	0	0	0	0	0	0	0	0	0	0	0	0	0	0	0	0	0	0	0	1	1
320	271	3034	56.5	0	1	0	12	2	12	1	No growth	0	1	0	0	0	0	1	0	0	0	0	0	0	0	2	0	0	0	0	0	0	0	4	2
321	272	3559	48.9	1	1	0	10	2	1	0	Staphylococcus aureus	1	1	1	0	1	0	0	0	0	0	0	0	0	0	0	0	0	0	3	0	0	0	4	2
322	273	541	62.4	1	1	0	3	2	2	1	No growth	0	1	0	0	1	0	1	0	0	0	0	0	0	0	0	0	0	0	0	0	0	0	4	2
323	273	578	62.5	1	1	0	3	2	3	1	No growth	0	0	0	0	1	0	0	0	0	0	0	0	0	0	0	0	0	0	0	0	0	0	3	2
324	274	314	35.6	1	0	0	7	2	3	1	No growth	0	1	0	0	0	0	0	0	0	0	0	0	0	0	0	0	0	0	0	3	0	0	3	2
325	275	3385	53.7	0	1	0	44	2	27	1	No growth	0	1	0	0	1	0	0	0	0	0	0	0	0	0	2	0	0	0	3	0	0	0	7	2
326	275	3385	53.7	0	1	0	45	2	28	1	contaminant	0	0	0	0	1	0	0	0	0	0	0	0	0	0	2	0	0	0	3	0	0	0	7	2
327	276	3816	58.2	0	1	0	4	2	4	1	No growth	0	1	0	0	0	0	0	0	0	0	0	0	0	0	0	0	0	0	0	0	6	0	7	2
328	277	2746	29.2	0	0	0	11	2	4	1	No growth	0	1	0	0	0	0	0	0	0	0	0	0	0	0	0	0	0	0	3	0	0	0	3	2
329	277	3082	29.5	0	0	0	3	2	1	0	Staphylococcus aureus	1	0	1	0	1	0	0	0	0	0	0	0	0	0	0	0	0	0	3	0	0	0	4	2
330	277	3082	29.5	0	0	0	6	2	4	1	No growth	0	0	0	0	1	0	0	0	0	0	0	0	0	0	0	0	0	0	3	0	0	0	4	2
331	278	3736	83.7	0	1	0	16	2	16	1	No growth	0	1	0	0	0	0	0	1	0	0	0	0	0	0	0	0	0	0	0	0	0	0	5	2
332	279	214	57.3	1	1	0	3	2	3	1	contaminant	0	1	0	0	0	0	0	0	0	1	0	0	0	0	0	0	0	0	0	0	0	0	2	2
333	280	662	55.4	0	0	0	5	2	3	1	No growth	0	1	0	0	0	0	0	0	0	0	0	0	0	0	0	0	0	0	0	0	0	0	1	1
334	281	563	27.9	1	1	0	7	2	6	1	No growth	0	1	0	0	0	0	0	0	0	0	0	0	0	0	0	0	0	0	0	0	0	0	0	0
335	282	1007	70.5	1	0	0	6	2	5	1	No growth	0	1	0	0	0	0	0	0	0	0	0	0	0	0	0	0	2	0	0	0	0	0	5	2
336	283	985	45.9	1	1	0	7	2	8	1	No growth	0	1	0	0	0	0	0	0	1	0	0	0	0	0	0	0	0	0	0	0	0	0	1	1
337	283	1360	46.3	1	1	0	12	2	12	1	contaminant	0	0	0	0	0	0	0	0	1	0	0	0	0	0	0	0	0	0	0	0	0	0	1	1
338	283	1466	46.4	1	1	0	10	2	10	1	No growth	0	0	0	0	0	0	0	0	0	0	0	0	0	0	0	0	0	0	0	0	0	0	0	0
339	284	336	62	0	1	0	7	2	5	1	Enterococcus spp.	1	1	2	0	0	0	0	0	0	0	0	0	0	0	0	0	0	0	0	0	0	0	2	2
340	285	1457	34.6	1	1	0	4	2	0	0	No growth	0	1	0	0	0	0	0	0	0	0	0	0	0	0	0	0	0	0	0	3	0	0	3	2
341	285	1457	34.6	1	1	0	12	2	8	1	No growth	0	0	0	0	0	0	0	0	0	0	0	0	0	0	0	0	0	0	0	3	0	0	3	2
342	286	102	48.1	0	1	0	6	2	5	1	No growth	0	1	0	0	0	0	0	0	0	0	0	0	0	0	0	0	0	0	0	0	0	0	0	0
343	286	102	48.1	0	1	0	26	2	25	1	No growth	0	0	0	0	0	0	0	0	0	0	0	0	0	0	0	0	0	0	0	0	0	0	0	0
344	287	149	19.5	0	1	0	4	2		0	No growth	0	1	0	0	0	0	0	0	0	0	0	0	0	0	0	0	0	0	0	0	0	0	0	0
345	288	754	36.6	0	1	1	8	2	5	1	No growth	0	1	0	0	0	0	0	0	0	0	0	0	0	0	0	0	0	0	0	0	0	0	0	0
346	289	3862	43.8	1	1	0	4	4	4	1	No growth	0	1	0	0	0	0	0	0	0	0	0	0	0	0	0	0	0	0	0	0	0	0	0	0
347	290	1322	55.4	1	1	0	3	2		0	No growth	0	1	0	0	0	0	0	0	0	0	0	0	0	0	0	0	0	0	0	0	0	0	1	1
348	291	2743	20.1	0	1	1	73	3	48	1	contaminant	0	1	0	0	0	0	0	0	0	0	0	0	0	0	0	0	0	0	0	0	0	0	0	0
349	292	2865	62.7	0	1	0	9	2	5	1	Escherichia coli	1	1	1	0	0	0	0	0	0	0	0	0	0	0	2	0	0	0	3	0	0	0	7	2
350	293	144	62.1	1	1	0	17	2	0	0	Staphylococcus aureus	1	1	1	0	1	0	0	0	0	0	0	0	0	0	2	0	0	0	0	0	0	0	5	2
351	294	3484	60.5	1	1	0	5	2	4	1	contaminant	0	1	0	0	1	0	0	0	0	0	0	0	0	0	2	0	0	0	3	0	0	0	8	2
352	295	1140	58.8	0	1	0	3	2	3	1	No growth	0	1	0	0	0	0	0	0	0	0	0	0	0	0	0	0	0	0	0	0	0	0	1	1
353	296	3928	78.9	1	1	0	3	2	3	1	Enterococcus spp.	1	1	2	0	0	0	1	0	0	0	0	0	0	0	2	0	0	0	3	0	0	0	9	2
354	297	1324	19	1	1	0	10	4	10	1	Burkholderia cepacia	1	1	2	0	0	0	0	0	0	0	0	0	0	0	0	0	0	0	0	0	0	0	0	0
355	298	1530	68.6	1	1	0	10	2	11	1	No growth	0	1	0	0	0	0	0	0	0	0	0	0	0	0	0	0	0	0	0	0	6	0	8	2
356	299	830	68.2	1	1	0	10	2	10	1	No growth	0	1	0	0	0	0	0	0	0	0	0	0	0	0	0	0	0	0	0	0	0	0	2	2
357	300	138	53.8	1	1	0	4	2	4	1	No growth	0	1	0	0	0	0	1	0	0	0	0	0	0	0	0	0	0	0	0	0	0	0	2	2
358	301	2980	70.8	0	1	0	10	3	10	1	No growth	0	1	0	0	0	0	0	0	0	0	0	0	0	0	0	0	0	0	0	0	0	0	3	2
359	302	219	51.8	0	0	0	3	2		0	No growth	0	1	0	0	0	0	0	0	0	0	0	0	0	0	0	0	0	0	3	0	0	0	4	2
360	302	471	52.1	0	0	0	3	2		0	No growth	0	0	0	0	0	0	0	0	0	0	0	0	0	0	0	0	0	0	0	0	0	0	1	1
361	303	2981	44.2	1	0	0	5	2	5	1	No growth	0	1	0	0	0	0	0	0	0	0	0	0	0	0	0	0	0	0	0	3	0	0	3	2
362	304	1135	67.3	1	1	0	5	2	5	1	No growth	0	1	0	0	0	0	0	0	0	0	0	0	1	0	0	0	0	0	3	0	0	0	6	2
363	305	1702	64.8	0	1	0	10	2	6	1	No growth	0	1	0	0	0	0	0	0	0	0	0	0	1	0	0	0	0	0	0	0	0	0	3	2
364	306	3466	57.1	0	1	0	3	2	3	1	No growth	0	1	0	0	0	0	0	0	0	0	0	0	0	0	0	0	0	0	0	0	0	0	1	1
365	307	82	68.1	1	0	0	5	2	1	0	Pseudomonas aeruginosa	1	1	1	0	0	0	0	0	0	0	0	0	0	0	0	0	0	0	0	0	0	0	2	2
366	308	1435	57.6	0	1	0	3	2	2	1	No growth	0	1	0	0	0	0	0	0	0	0	1	0	1	1	0	0	0	0	0	0	0	0	4	2
367	309	1461	56.6	1	1	0	9	2	-1	0	No growth	0	1	0	0	0	0	0	0	0	0	0	0	0	0	0	0	0	0	3	0	0	0	4	2
368	310	1570	54.9	0	1	0	5	2	1	0	No growth	0	1	0	0	0	0	0	0	0	0	0	0	0	0	0	0	0	0	0	0	0	0	1	1
369	311	803	49.8	1	1	0	44	4	7	1	Burkholderia cepacia	1	1	2	0	0	0	0	0	0	0	0	0	0	0	0	0	0	0	0	0	0	0	0	0
370	311	803	49.8	1	1	0	54	2	17	1	No growth	0	0	0	0	0	0	0	0	0	0	0	0	0	0	0	0	0	0	0	0	0	0	0	0
371	312	560	44.9	1	1	0	17	2	17	1	No growth	0	1	0	0	0	0	0	0	0	0	0	1	0	0	0	0	0	0	0	0	0	0	1	1
372	313	611	61.6	0	1	0	3	2	3	1	No growth	0	1	0	0	0	0	0	0	0	0	0	0	0	0	0	0	0	0	0	0	0	0	2	2
373	313	611	61.6	0	1	0	25	2	25	1	No growth	0	0	0	0	0	0	0	0	0	0	0	0	0	0	0	0	0	0	0	0	0	0	2	2
374	314	1050	60.1	0	1	0	14	2	13	1	Cryptococcus laurentii	1	1	2	0	0	0	0	0	0	0	0	0	0	0	0	0	0	0	0	0	0	0	2	2
375	315	3481	54.5	0	1	0	3	2	3	1	Escherichia coli	1	1	1	0	0	0	0	0	0	0	0	0	0	0	2	0	0	0	0	0	0	0	3	2
376	316	2464	49	1	0	0	31	2	26	1	Enterococcus spp.	1	1	2	0	0	0	0	0	0	0	0	0	0	1	0	0	0	0	0	0	0	0	1	1
377	317	468	29.7	0	1	0	4	2	4	1	No growth	0	1	0	0	0	0	0	0	1	0	0	0	0	0	0	0	0	0	0	0	0	0	1	1
378	317	468	29.7	0	1	0	15	2	15	1	No growth	0	0	0	0	0	0	0	0	1	0	0	0	0	0	0	0	0	0	0	0	0	0	1	1
379	318	1086	66.9	0	1	0	6	2	2	1	No growth	0	1	0	0	0	0	0	0	0	0	0	0	0	0	0	0	0	0	0	0	0	0	2	2
380	319	375	19.9	1	1	0	3	2	1	0	No growth	0	1	0	0	0	0	0	0	0	0	0	0	0	0	0	0	2	0	0	0	0	0	2	2
381	320	2286	65.8	1	1	0	15	2	13	1	No growth	0	1	0	0	0	0	0	0	0	0	0	0	0	0	0	0	2	0	0	0	0	0	4	2
382	321	51	56.8	0	1	0	3	2	3	1	No growth	0	1	0	0	1	0	0	0	0	0	0	0	0	0	2	0	0	0	0	0	0	0	4	2
383	321	51	56.8	0	1	0	12	2	12	1	contaminant	0	0	0	0	1	0	0	0	0	0	0	0	0	0	2	0	0	0	0	0	0	0	4	2
384	322	3181	52.2	0	1	0	12	2	10	1	Escherichia coli	1	1	1	0	0	0	0	0	0	0	0	0	0	0	0	0	0	0	3	0	0	0	4	2
385	322	3181	52.2	0	1	0	13	4	11	1	No growth	0	0	0	0	0	0	0	0	0	0	0	0	0	0	0	0	0	0	3	0	0	0	4	2
386	322	3181	52.2	0	1	0	20	4	18	1	No growth	0	0	0	0	0	0	0	0	0	0	0	0	0	0	0	0	0	0	3	0	0	0	4	2
387	323	453	43.1	1	0	0	4	2	3	1	No growth	0	1	0	0	0	0	0	0	0	0	0	0	0	0	0	0	0	0	0	0	0	0	0	0
388	324	318	84.3	0	1	0	12	2	7	1	No growth	0	1	0	0	0	0	0	0	0	0	0	0	0	0	0	0	0	0	0	0	0	0	4	2
389	325	2637	44.5	1	1	1	15	2	12	1	No growth	0	1	0	0	0	0	0	0	0	0	0	1	0	0	0	0	0	0	0	0	0	0	1	1
390	326	1742	80.9	0	1	0	16	2	12	1	Klebsiella pneumoniae	1	1	1	0	0	0	0	0	0	0	0	0	0	0	0	0	0	0	0	0	0	0	4	2
391	327	17	56.5	1	0	0	5	2	5	1	No growth	0	1	0	0	0	0	0	0	0	0	0	0	0	0	0	0	2	0	0	0	0	0	3	2
392	328	2228	59.8	1	1	0	3	2	3	1	No growth	0	1	0	0	1	0	0	0	0	0	0	0	0	0	0	0	0	0	0	0	0	0	2	2
393	329	2168	25.3	1	1	0	15	2		0	Acinetobacter spp.	1	1	1	0	0	0	0	0	0	1	0	0	0	0	0	0	0	0	0	0	0	0	1	1
394	330	3093	36.1	0	1	0	4	2	3	1	No growth	0	1	0	0	0	0	0	0	0	0	0	0	0	0	0	2	0	0	0	0	0	0	2	2
395	330	3093	36.1	0	1	0	25	2	24	1	contaminant	0	0	0	0	0	0	0	0	0	0	0	0	0	0	0	2	0	0	0	0	0	0	2	2
396	331	2138	65.8	1	1	1	46	2	46	1	Enterobacter cloacae	1	1	2	0	0	0	0	0	0	0	0	0	0	0	0	0	0	0	0	0	0	0	2	2
397	332	303	33.6	1	1	0	10	2	8	1	No growth	0	1	0	0	0	0	0	0	0	0	0	0	0	0	0	0	0	0	0	3	0	0	3	2
398	333	497	68.5	1	1	1	24	3	12	1	No growth	0	1	0	0	0	0	1	0	0	0	0	0	0	0	0	0	0	0	0	0	0	0	3	2
399	334	1143	47.7	0	0	0	24	2	20	1	No growth	0	1	0	0	0	0	0	0	0	0	0	0	0	0	0	0	0	0	0	0	0	0	0	0
400	335	700	68.1	0	0	0	5	2		0	No growth	0	1	0	0	1	0	0	0	0	0	0	0	1	0	0	0	0	0	3	0	0	0	7	2
401	335	775	68.2	0	1	0	4	2	5	1	No growth	0	0	0	0	0	0	0	0	0	0	0	0	0	0	2	0	0	0	0	0	0	0	4	2
402	336	3098	61.1	1	1	0	4	2	4	1	No growth	0	1	0	0	0	1	0	0	0	0	0	0	0	0	0	0	0	0	0	0	0	0	3	2
403	336	3098	61.1	1	1	0	10	2	10	1	No growth	0	0	0	0	0	1	0	0	0	0	0	0	0	0	0	0	0	0	0	0	0	0	3	2
404	337	3156	62.8	1	1	0	5	2	5	1	No growth	0	1	0	0	1	0	0	0	0	0	0	0	0	0	2	0	0	0	3	0	0	0	8	2
405	338	1937	62	1	1	0	26	2	5	1	Candida tropicalis	1	1	2	0	0	0	0	1	0	0	0	0	0	0	0	0	2	0	0	0	0	0	5	2
406	339	242	60.4	0	0	0	7	3	5	1	No growth	0	1	0	0	0	0	0	0	0	0	0	0	0	0	2	0	0	0	0	0	0	0	4	2
407	339	242	60.4	0	0	0	17	3	15	1	unidentified fungi	1	0	2	0	0	0	0	0	0	0	0	0	0	0	2	0	0	0	0	0	0	0	4	2
408	340	1893	64.3	1	0	0	11	4	3	1	No growth	0	1	0	0	0	0	0	0	0	0	0	0	0	0	0	0	0	0	0	0	0	0	2	2
409	341	1128	50.9	0	1	0	8	2		0	No growth	0	1	0	0	0	0	0	0	0	0	0	0	0	0	0	0	0	0	0	0	0	0	1	1
410	342	921	77.4	1	1	0	12	2	12	1	Burkholderia pseudomallei	1	1	2	0	0	0	0	0	0	0	0	0	1	0	0	0	0	0	0	0	0	0	4	2
411	343	1272	70.8	1	1	0	6	2	6	1	contaminant	0	1	0	0	1	0	0	0	1	0	0	0	0	0	0	0	0	0	0	0	0	0	5	2
412	344	3463	64.5	1	1	0	8	2		0	No growth	0	1	0	0	0	0	0	0	0	0	0	0	0	0	0	0	0	0	0	0	0	0	2	2
413	345	348	41.8	0	1	0	17	4	17	1	Burkholderia cepacia	1	1	2	0	0	0	0	0	0	0	0	0	0	0	0	0	0	0	0	0	0	0	0	0
414	346	1167	44.9	0	1	0	17	2	17	1	No growth	0	1	0	0	0	0	0	0	0	0	0	0	0	0	0	0	0	0	0	0	0	0	0	0
415	347	3943	72.4	1	1	0	3	2	3	1	contaminant	0	1	0	0	0	0	0	0	0	0	0	0	0	0	0	0	0	0	0	0	0	0	3	2
416	348	176	67.6	1	1	1	4	3	4	1	No growth	0	1	0	0	0	1	0	0	0	0	0	0	0	0	0	0	0	0	0	0	0	0	3	2
417	349	1150	48.3	0	1	0	14	4	13	1	Staphylococcus aureus	1	1	1	0	0	0	0	0	0	0	0	0	0	0	0	0	2	0	0	0	0	0	2	2
418	350	909	48.6	1	1	0	20	2	12	1	No growth	0	1	0	0	0	0	0	0	0	0	0	0	0	0	0	0	0	0	0	0	0	0	0	0
419	350	2578	50.2	1	1	0	20	2	19	1	Enterococcus spp.	1	0	2	0	0	0	0	0	0	0	0	0	0	0	0	0	0	0	3	0	0	0	4	2
420	351	1246	65	0	1	0	6	2	7	1	No growth	0	1	0	0	0	0	0	0	0	0	0	0	0	0	2	0	0	0	0	0	0	0	4	2
421	351	1397	65.1	0	1	0	3	2	2	1	No growth	0	0	0	0	0	0	0	0	0	0	0	0	0	0	2	0	0	0	0	0	0	0	4	2
422	351	1397	65.1	0	1	0	10	2	9	1	No growth	0	0	0	0	0	0	0	0	0	0	0	0	0	0	2	0	0	0	0	0	0	0	4	2
423	352	1279	36	0	0	0	9	4	3	1	No growth	0	1	0	0	0	0	0	0	0	0	0	0	0	0	0	0	2	0	0	0	0	0	2	2
424	353	629	45.2	1	0	0	6	2	6	1	No growth	0	1	0	0	0	0	0	0	0	0	0	0	0	0	0	0	2	0	0	0	0	0	2	2
425	353	785	45.3	1	0	0	14	2	2	1	No growth	0	0	0	0	0	0	0	0	0	0	0	0	0	0	0	0	0	0	0	0	6	0	6	2
426	353	1055	45.6	1	1	0	38	2	38	1	No growth	0	0	0	0	0	0	0	0	0	0	0	0	0	0	0	0	2	0	0	0	0	0	2	2
427	354	646	75.7	1	1	0	5	2	3	1	No growth	0	1	0	0	0	0	0	0	0	0	0	0	0	0	2	0	0	0	3	0	0	0	8	2
428	354	967	76	1	1	0	10	2	-3	0	No growth	0	0	0	0	0	0	0	0	0	0	0	0	1	0	0	0	0	0	3	0	0	0	7	2
429	355	2347	45.4	1	1	1	7	3	5	1	Candida glabrata	1	1	2	0	0	0	0	0	0	0	0	0	1	0	0	0	0	0	0	0	0	0	1	1
430	356	1511	55.6	1	1	0	6	2	7	1	No growth	0	1	0	0	0	0	0	0	0	0	0	0	0	0	0	0	0	0	0	0	0	0	1	1
431	357	1796	60.9	1	1	0	5	2	6	1	Pseudomonas aeruginosa	1	1	1	0	0	0	0	0	0	0	0	0	0	0	2	0	0	0	0	0	0	0	4	2
432	358	1296	27.9	0	1	0	3	2	3	1	No growth	0	1	0	0	0	0	0	0	0	0	0	0	0	0	0	0	0	0	0	0	0	0	0	0
433	359	793	43.8	0	1	0	53	4	35	1	No growth	0	1	0	0	0	0	0	0	0	0	0	0	0	0	0	0	2	0	0	0	0	0	2	2
434	360	1216	23.4	1	0	0	6	2	4	1	No growth	0	1	0	0	0	0	0	0	0	0	0	0	0	0	0	0	2	0	0	0	0	0	2	2
435	361	98	66.4	0	1	0	3	2	2	1	contaminant	0	1	0	0	0	0	0	0	0	0	0	0	0	0	0	0	0	0	0	0	0	0	2	2
436	362	269	29.8	1	1	0	4	2	4	1	No growth	0	1	0	0	0	0	0	0	0	0	0	0	0	0	0	0	0	0	0	0	0	0	0	0
437	363	774	78.8	1	1	0	43	2	42	1	No growth	0	1	0	0	0	0	0	0	0	0	0	0	0	0	0	0	0	0	3	0	0	0	6	2
438	364	193	62.4	0	1	0	6	2	6	1	No growth	0	1	0	0	0	0	0	0	0	0	0	0	1	0	0	2	0	0	0	0	0	0	5	2
439	364	193	62.4	0	1	0	12	2	12	1	No growth	0	0	0	0	0	0	0	0	0	0	0	0	1	0	0	2	0	0	0	0	0	0	5	2
440	365	3238	35.6	1	1	0	6	2	6	1	contaminant	0	1	0	0	0	0	0	0	0	0	0	0	0	0	0	0	2	0	0	0	0	0	2	2
441	366	459	67.5	1	1	0	15	4	15	1	No growth	0	1	0	1	1	0	0	0	0	0	0	0	0	0	0	0	0	0	0	0	0	0	4	2
442	367	975	45	1	1	0	11	2	7	1	Staphylococcus aureus	1	1	1	0	0	0	1	0	0	0	0	0	0	0	0	0	0	0	0	0	0	0	1	1
443	368	1504	33	1	1	0	4	2	4	1	Burkholderia cepacia	1	1	2	0	0	0	0	0	0	0	0	0	0	0	0	0	0	0	0	0	0	0	0	0
444	368	1504	33	1	1	0	8	2	8	1	Burkholderia cepacia	1	0	2	0	0	0	0	0	0	0	0	0	0	0	0	0	0	0	0	0	0	0	0	0
445	369	284	34.1	0	1	0	14	2	14	1	No growth	0	1	0	0	1	0	0	0	0	0	0	0	0	0	0	0	0	0	0	0	0	0	1	1
446	369	346	34.1	0	1	0	18	2	11	1	No growth	0	0	0	0	0	0	0	0	0	0	0	0	0	0	0	0	0	0	0	0	0	0	0	0
447	369	346	34.1	0	1	0	20	2	13	1	No growth	0	0	0	0	0	0	0	0	0	0	0	0	0	0	0	0	0	0	0	0	0	0	0	0
448	369	1881	35.8	0	1	0	20	2	14	1	No growth	0	0	0	0	0	0	0	0	0	1	0	0	0	0	0	0	0	0	0	0	0	0	1	1
449	370	685	43.7	1	1	0	3	2	3	1	No growth	0	1	0	0	0	0	0	0	0	0	0	0	0	0	0	0	0	3	0	0	0	0	3	2
450	370	685	43.7	1	1	0	9	2	9	1	No growth	0	0	0	0	0	0	0	0	0	0	0	0	0	0	0	0	0	3	0	0	0	0	3	2
451	371	2640	49.4	1	1	0	10	2	0	0	Staphylococcus aureus	1	1	1	0	0	0	0	0	0	0	0	0	0	0	0	0	0	0	3	0	0	0	3	2
452	372	2230	36.6	0	1	0	12	2	1	0	Staphylococcus aureus	1	1	1	0	0	0	0	0	0	0	0	0	0	0	0	0	0	0	0	0	0	0	0	0
453	373	2714	38.3	0	0	0	8	2	1	0	Acinetobacter spp.	1	1	1	0	0	0	0	0	0	0	0	0	0	0	0	0	0	0	3	0	0	0	3	2
454	374	1852	70.3	0	1	0	3	2	2	1	contaminant	0	1	0	0	0	0	0	0	0	0	0	0	0	1	0	0	0	0	0	0	0	0	4	2
455	375	838	76.9	1	1	0	5	2	4	1	No growth	0	1	0	0	0	0	0	0	0	0	0	0	0	0	0	0	0	0	3	0	0	0	6	2
456	376	1005	41.5	0	1	0	8	2	2	1	No growth	0	1	0	0	0	0	0	0	0	0	0	1	0	0	0	0	0	0	0	0	0	0	1	1
457	377	111	54.2	1	0	0	12	2	10	1	No growth	0	1	0	0	0	0	0	0	0	0	0	0	0	1	0	0	0	0	0	0	0	0	2	2
458	378	97	54.7	0	1	0	8	2	-2	0	No growth	0	1	0	0	0	0	0	0	0	0	0	0	0	0	0	0	2	0	0	0	0	0	3	2
459	379	291	52.4	0	1	0	11	2	11	1	No growth	0	1	0	0	0	0	0	0	0	0	0	0	0	0	0	0	2	0	3	0	0	0	6	2
460	380	129	24.7	0	1	0	3	2	4	1	No growth	0	1	0	0	0	0	0	0	0	0	0	0	1	0	0	0	0	0	0	0	0	0	1	1
461	381	1334	36	1	1	0	14	2	14	1	No growth	0	1	0	0	0	0	0	0	0	0	0	0	0	0	0	0	0	0	0	0	0	0	0	0
462	382	386	59	1	1	0	5	2	5	1	No growth	0	1	0	0	0	0	0	0	0	0	0	0	0	0	2	0	0	0	0	0	0	0	3	2
463	383	3090	58.6	0	0	0	15	2	11	1	Klebsiella pneumoniae	1	1	1	0	0	0	0	0	0	0	0	0	0	0	0	0	0	0	0	0	0	0	1	1
464	384	3290	55.6	0	1	0	10	2	1	0	No growth	0	1	0	0	0	0	0	0	0	0	0	0	0	0	2	0	0	0	0	0	0	0	3	2
465	385	900	28.9	0	1	0	5	2	4	1	contaminant	0	1	0	0	0	0	0	0	0	0	0	0	0	0	0	0	2	0	0	3	0	0	5	2
466	386	113	50.8	1	1	0	21	4	12	1	No growth	0	1	0	0	0	0	0	0	0	0	0	0	0	0	0	0	0	0	0	0	0	0	1	1
467	387	1137	62.4	1	1	0	3	2	3	1	No growth	0	1	0	0	0	0	0	0	0	0	0	0	0	0	0	0	0	0	0	0	0	0	2	2
468	388	3796	80.8	1	1	1	5	4	4	1	contaminant	0	1	0	0	0	0	1	0	0	0	0	0	0	0	0	0	0	0	0	0	0	0	5	2
469	388	3796	80.8	1	1	1	18	4	17	1	No growth	0	0	0	0	0	0	1	0	0	0	0	0	0	0	0	0	0	0	0	0	0	0	5	2
470	389	275	33.1	1	1	0	8	2	8	1	Escherichia coli	1	1	1	0	0	0	0	0	0	0	0	0	0	1	0	0	0	0	0	0	0	0	1	1
471	389	275	33.1	1	1	0	9	4	9	1	Escherichia coli	1	0	1	0	0	0	0	0	0	0	0	0	0	1	0	0	0	0	0	0	0	0	1	1
472	390	18	61	0	1	0	5	2	1	0	No growth	0	1	0	0	0	0	0	0	0	0	0	0	1	0	0	2	0	0	0	0	0	0	5	2
473	391	456	68	0	1	0	4	2	2	1	No growth	0	1	0	0	1	0	0	0	0	0	0	0	1	1	0	0	0	0	0	0	0	0	5	2
474	392	3647	59.6	1	1	0	4	2	4	1	contaminant	0	1	0	0	0	0	0	0	0	0	0	0	0	0	2	2	0	0	0	0	0	0	5	2
475	393	999	35.1	0	1	0	3	2	1	0	Staphylococcus spp.	1	1	2	0	0	0	0	0	0	0	0	0	0	0	0	0	0	0	0	0	0	0	0	0
476	394	993	63.8	1	0	0	21	2	11	1	No growth	0	1	0	0	0	0	0	0	0	0	0	0	0	0	0	0	0	0	0	0	0	0	2	2
477	395	2134	23.7	0	1	1	5	3	4	1	No growth	0	1	0	0	0	0	0	0	0	0	0	0	0	0	0	0	0	0	0	0	0	0	0	0
478	396	3407	94.9	1	1	0	6	2	6	1	Candida albicans	1	1	2	0	0	0	0	1	0	0	0	0	0	0	0	0	0	0	0	0	0	0	5	2
479	397	1098	28.6	1	1	1	19	2	18	1	No growth	0	1	0	0	0	0	0	0	0	0	0	0	0	0	0	0	2	0	0	0	0	0	2	2
480	398	4005	75.7	0	1	0	8	2	9	1	No growth	0	1	0	0	0	0	0	0	0	1	0	0	0	0	0	0	0	3	0	0	0	0	7	2
481	399	930	36.3	1	1	1	18	3	18	1	No growth	0	1	0	0	0	0	0	0	0	0	0	0	0	0	0	0	0	0	0	0	0	0	0	0
482	400	1472	53.1	0	1	0	7	2	6	1	No growth	0	1	0	0	0	0	0	0	0	0	0	0	0	1	0	0	0	0	0	0	0	0	2	2
483	401	3709	74.1	0	1	0	30	2	30	1	No growth	0	1	0	0	0	0	0	1	0	0	0	0	0	0	0	0	0	0	0	0	0	0	4	2
484	402	354	28.3	0	1	0	35	2	35	1	No growth	0	1	0	0	0	0	0	0	0	0	0	0	0	0	0	0	0	0	0	0	0	0	0	0
485	402	354	28.3	0	1	0	43	2	43	1	No growth	0	0	0	0	0	0	0	0	0	0	0	0	0	0	0	0	0	0	0	0	0	0	0	0
486	402	354	28.3	0	1	0	48	2	48	1	No growth	0	0	0	0	0	0	0	0	0	0	0	0	0	0	0	0	0	0	0	0	0	0	0	0
487	403	2063	40.1	0	1	0	11	2	11	1	No growth	0	1	0	0	0	0	0	0	0	0	0	0	0	0	0	0	2	0	0	0	0	0	2	2
488	404	21	32.2	1	0	0	8	4	2	1	No growth	0	1	0	0	0	0	0	0	0	0	0	0	0	0	0	0	0	0	0	0	0	0	0	0
489	405	433	51	1	1	0	9	2	7	1	No growth	0	1	0	0	0	0	0	0	0	0	0	0	0	0	0	0	0	0	0	0	0	0	1	1
490	406	962	56.1	1	1	0	4	2	3	1	No growth	0	1	0	0	0	0	0	0	0	0	0	0	0	1	0	0	0	0	0	0	0	0	2	2
491	407	3706	23.7	0	1	0	12	2	12	1	No growth	0	1	0	0	0	0	0	0	0	1	0	0	0	0	0	0	0	0	0	0	0	0	1	1
492	408	91	38.5	0	1	0	9	2	7	1	No growth	0	1	0	0	0	0	0	0	1	0	0	0	0	0	0	0	0	0	0	0	0	0	1	1
493	409	1173	22.9	0	1	0	17	2	14	1	No growth	0	1	0	0	0	0	0	0	0	0	0	0	0	0	0	0	0	0	0	0	0	0	0	0
494	410	1823	64.2	0	1	0	11	2	10	1	No growth	0	1	0	0	0	0	0	0	0	0	0	0	0	0	2	0	0	0	0	0	0	0	4	2
495	411	2686	47.6	1	1	0	30	2	9	1	No growth	0	1	0	0	0	0	0	0	0	0	0	0	0	0	0	0	2	0	0	0	0	0	2	2
496	412	89	33.8	1	1	0	3	2	3	1	No growth	0	1	0	0	0	0	0	0	0	0	0	0	0	0	0	0	0	0	0	3	0	0	3	2
497	412	89	33.8	1	1	0	12	2	12	1	No growth	0	0	0	0	0	0	0	0	0	0	0	0	0	0	0	0	0	0	0	3	0	0	3	2
498	413	606	66.7	1	1	0	9	2	9	1	No growth	0	1	0	0	0	0	0	0	0	0	0	0	1	0	0	0	0	0	0	0	0	0	3	2
499	413	606	66.7	1	1	0	10	2	10	1	contaminant	0	0	0	0	0	0	0	0	0	0	0	0	1	0	0	0	0	0	0	0	0	0	3	2
500	414	117	47.8	1	0	0	15	2	11	1	Klebsiella pneumoniae	1	1	1	0	0	0	0	0	0	0	0	0	0	1	0	0	0	0	0	0	0	0	1	1
501	415	351	56.3	0	0	0	8	2	7	1	No growth	0	1	0	0	0	0	0	0	0	0	0	0	0	0	0	0	2	0	0	0	0	0	3	2
502	416	3777	64.8	1	1	0	3	2	4	1	contaminant	0	1	0	0	0	0	0	0	0	0	0	0	0	0	2	0	0	0	0	0	0	0	4	2
503	417	837	33.2	0	1	0	3	2	3	1	No growth	0	1	0	0	0	0	0	0	0	0	0	0	0	1	2	0	0	0	0	0	0	0	3	2
504	417	1752	34.2	0	1	0	3	2	3	1	No growth	0	0	0	0	0	0	0	0	0	0	0	0	0	1	0	0	0	0	0	0	0	0	1	1
505	418	162	53	0	1	0	18	2	17	1	No growth	0	1	0	0	0	0	0	0	0	0	0	0	0	0	0	0	0	0	0	0	0	0	1	1
506	419	405	49.5	1	1	0	8	2	-7	0	No growth	0	1	0	0	0	0	0	0	0	0	0	0	0	0	0	0	0	0	0	0	0	0	0	0
507	420	338	60.2	0	1	0	8	2	5	1	No growth	0	1	0	0	0	0	0	0	0	0	0	0	0	0	0	0	2	0	0	0	0	6	10	2
508	420	338	60.2	0	1	0	9	2	6	1	No growth	0	0	0	0	0	0	0	0	0	0	0	0	0	0	0	0	2	0	0	0	0	6	10	2
509	421	1033	55.1	1	1	0	5	2	1	0	Staphylococcus aureus	1	1	1	0	0	0	0	0	0	0	0	0	0	0	0	0	0	0	0	0	0	0	1	1
510	422	773	51	0	1	0	9	2	10	1	No growth	0	1	0	0	1	0	0	0	0	0	0	0	0	0	0	0	0	0	3	0	0	0	5	2
511	423	66	30.1	0	1	1	3	4	3	1	No growth	0	1	0	0	0	0	0	0	0	0	0	0	0	0	0	0	0	0	0	0	0	0	0	0
512	424	286	54.3	0	1	0	3	2	2	1	No growth	0	1	0	0	0	0	0	0	0	0	0	0	0	0	0	0	2	0	3	0	0	0	6	2
513	424	286	54.3	0	1	0	123	2	122	1	Staphylococcus aureus	1	0	1	0	0	0	0	0	0	0	0	0	0	0	0	0	2	0	3	0	0	0	6	2
514	425	1667	22.7	1	1	0	30	2	30	1	No growth	0	1	0	0	0	0	0	0	0	0	0	0	0	0	0	0	0	0	0	3	0	0	3	2
515	426	437	59.5	0	0	0	29	4	18	1	Burkholderia cepacia	1	1	2	0	0	0	0	0	0	0	0	0	0	0	0	0	0	0	0	0	0	0	1	1
516	426	437	59.5	0	0	0	45	4	34	1	No growth	0	0	0	0	0	0	0	0	0	0	0	0	0	0	0	0	0	0	0	0	0	0	1	1
517	427	1379	36.9	1	1	0	8	2	7	1	No growth	0	1	0	0	0	0	0	0	0	0	0	0	0	0	0	0	0	0	0	0	0	0	0	0
518	427	1379	36.9	1	1	0	18	2	17	1	No growth	0	0	0	0	0	0	0	0	0	0	0	0	0	0	0	0	0	0	0	0	0	0	0	0
519	428	167	24.6	1	0	0	3	2	2	1	No growth	0	1	0	0	0	0	0	0	0	0	0	0	0	0	0	0	2	0	0	0	0	0	2	2
520	428	167	24.6	1	0	0	11	2	10	1	No growth	0	0	0	0	0	0	0	0	0	0	0	0	0	0	0	0	2	0	0	0	0	0	2	2
521	429	1297	44.6	1	1	0	3	2	3	1	No growth	0	1	0	0	1	0	0	0	0	0	0	0	0	0	2	0	0	0	3	0	0	0	6	2
522	429	1297	44.6	1	1	0	31	2	31	1	No growth	0	0	0	0	1	0	0	0	0	0	0	0	0	0	2	0	0	0	3	0	0	0	6	2
523	430	65	65.6	1	1	0	7	2		0	No growth	0	1	0	0	0	0	0	0	0	0	0	0	0	0	0	0	0	0	0	0	0	0	2	2
524	431	95	55.2	0	1	0	3	2	2	1	No growth	0	1	0	0	0	0	0	0	0	0	0	0	1	0	0	0	0	0	0	0	0	0	2	2
525	432	198	51.6	0	1	0	17	2	15	1	contaminant	0	1	0	0	0	0	0	0	0	0	0	0	0	0	0	0	0	0	3	0	0	0	4	2
526	433	19	19.6	1	1	0	12	2	12	1	Burkholderia cepacia	1	1	2	0	0	0	0	0	0	0	0	0	0	0	0	0	0	0	0	0	0	0	0	0
527	434	310	67	1	1	0	8	2	8	1	No growth	0	1	0	0	0	0	0	0	0	0	0	1	0	0	0	0	0	0	0	0	0	0	3	2
528	435	14	51.7	0	0	1	3	4	2	1	unidentified fungi	1	1	2	0	0	0	0	0	0	0	0	0	0	0	0	0	0	0	0	0	0	0	1	1
529	436	155	50	1	1	0	7	4	6	1	Escherichia coli	1	1	1	0	0	0	0	0	0	0	0	0	0	0	0	0	2	0	0	0	0	0	3	2
530	437	124	36.8	0	1	0	25	2		0	contaminant	0	1	0	0	0	0	0	0	0	0	0	0	0	0	0	0	0	0	0	0	0	0	0	0
531	438	33	49.1	1	1	0	52	2	43	1	Burkholderia cepacia	1	1	2	0	1	0	0	0	0	0	0	0	0	0	2	0	0	0	0	0	0	0	3	2
532	439	2672	45.6	0	1	0	24	2	16	1	No growth	0	1	0	0	0	0	0	0	0	0	0	0	0	0	0	0	0	0	0	0	0	0	0	0
533	440	137	68.6	1	1	0	4	2	4	1	No growth	0	1	0	0	0	0	0	0	0	0	0	0	1	0	0	0	0	0	0	0	0	0	3	2
534	440	137	68.6	1	1	0	22	2	22	1	No growth	0	0	0	0	0	0	0	0	0	0	0	0	1	0	0	0	0	0	0	0	0	0	3	2
535	441	189	44.8	1	1	0	14	2	5	1	No growth	0	1	0	0	0	0	0	0	0	0	0	0	0	0	0	0	0	0	0	0	0	0	0	0
536	442	248	50.2	0	0	0	6	2	4	1	No growth	0	1	0	0	0	0	0	0	0	0	0	0	0	0	0	0	2	0	0	0	0	0	3	2
537	442	248	50.2	0	0	0	7	2	5	1	No growth	0	0	0	0	0	0	0	0	0	0	0	0	0	0	0	0	2	0	0	0	0	0	3	2
538	443	397	54.8	1	0	0	9	2	5	1	No growth	0	1	0	0	0	0	0	0	0	0	0	0	0	0	0	0	2	0	0	0	0	0	3	2
539	443	846	55.3	1	1	0	24	4	23	1	Stenotrophomonas maltophilia	1	0	2	0	0	0	0	0	0	0	0	0	0	0	0	0	2	0	0	0	0	0	3	2
540	443	846	55.3	1	1	0	12	4	11	1	Burkholderia cepacia	1	0	2	0	0	0	0	0	0	0	0	0	0	0	0	0	2	0	0	0	0	0	3	2
541	444	455	28.6	0	1	1	5	3	5	1	No growth	0	1	0	0	0	0	0	0	1	0	0	0	0	0	0	0	0	0	0	0	0	0	1	1
542	445	2645	42.9	1	1	0	6	2	6	1	No growth	0	1	0	0	0	0	0	0	0	0	0	0	0	0	0	0	0	0	0	0	0	0	0	0
543	445	2645	42.9	1	1	0	23	2	23	1	Escherichia coli	1	0	1	0	0	0	0	0	0	0	0	0	0	0	0	0	0	0	0	0	0	0	0	0
544	446	119	72.1	0	1	0	12	2	12	1	No growth	0	1	0	0	1	0	0	0	0	0	0	0	0	0	2	0	0	0	0	0	0	0	6	2
545	447	40	69.4	0	0	0	11	2	11	1	No growth	0	1	0	0	0	0	0	0	0	0	0	0	0	0	0	0	0	0	0	0	0	0	2	2
546	448	206	44.9	1	0	0	3	2	-1	0	No growth	0	1	0	0	0	0	0	0	0	0	0	0	0	0	0	0	0	0	0	0	0	0	0	0
547	448	206	44.9	1	0	0	76	2	72	1	Staphylococcus aureus	1	0	1	0	0	0	0	0	0	0	0	0	0	0	0	0	0	0	0	0	0	0	0	0
548	448	206	44.9	1	0	0	10	2	6	1	No growth	0	0	0	0	0	0	0	0	0	0	0	0	0	0	0	0	0	0	0	0	0	0	0	0
549	449	29	56.7	0	0	0	43	2	21	1	contaminant	0	1	0	0	0	0	0	0	0	0	0	0	0	0	0	0	2	0	0	0	0	0	3	2
550	450	372	32	1	1	0	38	4	38	1	No growth	0	1	0	0	0	0	0	0	0	0	0	0	0	0	0	0	0	0	0	0	0	0	0	0
551	451	1502	47	0	1	1	18	4	18	1	No growth	0	1	0	0	0	0	0	0	0	0	0	0	0	0	0	0	0	0	0	0	0	0	0	0
552	451	1502	47	0	1	1	79	4	79	1	Candida albicans	1	0	2	0	0	0	0	0	0	0	0	0	0	0	0	0	0	0	0	0	0	0	0	0
553	451	1502	47	0	1	1	32	4	32	1	Acinetobacter spp.	1	0	1	0	0	0	0	0	0	0	0	0	0	0	0	0	0	0	0	0	0	0	0	0
554	452	491	29.4	0	0	0	9	4	2	1	No growth	0	1	0	0	0	0	0	0	0	0	0	0	0	0	0	0	0	0	0	0	0	0	0	0
555	453	55	61.3	0	1	0	5	2	2	1	No growth	0	1	0	0	0	0	0	0	0	0	0	0	1	0	0	0	0	0	0	0	0	0	3	2
556	453	55	61.3	0	1	0	8	2	5	1	No growth	0	0	0	0	0	0	0	0	0	0	0	0	1	0	0	0	0	0	0	0	0	0	3	2
557	453	55	61.3	0	1	0	9	2	6	1	contaminant	0	0	0	0	0	0	0	0	0	0	0	0	1	0	0	0	0	0	0	0	0	0	3	2
558	454	623	43.8	0	1	0	8	2	3	1	No growth	0	1	0	0	0	0	0	0	0	0	0	0	0	0	0	0	2	0	0	0	0	0	2	2
559	455	1303	45	0	1	0	29	2	1	0	contaminant	0	1	0	0	1	0	0	0	0	0	0	0	0	0	0	0	2	0	0	0	0	0	3	2
560	456	725	78.8	0	1	1	5	3	4	1	No growth	0	1	0	1	0	0	0	0	0	0	0	0	0	0	0	0	0	0	0	0	0	0	4	2
561	457	651	56.7	0	1	0	3	2		0	No growth	0	1	0	0	0	0	0	0	0	0	0	0	0	0	0	0	0	0	0	0	0	0	1	1
562	458	121	64.1	1	1	0	4	2	2	1	Staphylococcus aureus	1	1	1	0	0	0	0	0	0	0	0	0	0	0	0	0	0	0	0	0	0	0	2	2
563	459	154	34.8	1	1	0	4	2	4	1	contaminant	0	1	0	0	0	0	0	0	0	0	0	0	0	0	2	0	0	0	0	0	0	0	2	2
564	460	60	54.5	1	1	0	11	2	3	1	No growth	0	1	0	0	0	0	0	0	0	0	0	1	0	0	0	0	0	0	0	0	0	0	2	2
565	461	2605	54.1	0	1	0	6	2		0	contaminant	0	1	0	0	0	0	0	0	0	0	0	0	0	0	0	0	2	0	3	0	0	0	6	2
566	462	77	64.7	1	1	0	7	2	7	1	No growth	0	1	0	0	0	0	0	0	0	0	0	0	0	0	0	0	0	0	0	0	0	0	2	2
567	463	357	40.2	0	1	0	7	2	7	1	No growth	0	1	0	0	0	0	0	0	0	0	0	0	0	0	0	0	0	0	0	0	0	0	0	0
568	463	357	40.2	0	1	0	28	4	28	1	No growth	0	0	0	0	0	0	0	0	0	0	0	0	0	0	0	0	0	0	0	0	0	0	0	0
569	464	27	51.2	1	0	0	7	2	5	1	No growth	0	1	0	0	0	0	0	0	0	0	0	0	1	0	0	0	0	0	0	0	0	0	2	2
570	465	3	67	0	1	0	5	2	1	0	Acinetobacter spp.	1	1	1	0	0	0	0	0	0	0	0	0	0	0	0	0	0	0	0	0	0	0	2	2
571	466	15	84.7	0	1	0	12	2	12	1	No growth	0	1	0	0	0	0	0	0	0	0	0	0	0	1	0	0	0	0	0	0	0	0	5	2
572	467	11	67	1	1	0	6	2	6	1	No growth	0	1	0	0	0	0	0	0	0	0	0	0	1	0	0	0	0	0	0	0	0	0	3	2
573	468	901	39.8	0	0	0	3	2	2	1	No growth	0	1	0	0	0	0	0	0	0	1	0	0	0	0	0	0	0	0	0	0	0	0	1	1
574	469	37	52.4	1	1	0	9	2	9	1	No growth	0	1	0	0	0	0	0	0	0	0	0	0	0	0	0	0	0	0	0	0	0	0	1	1
575	470	3047	43.1	1	1	0	14	2		0	contaminant	0	1	0	0	0	0	0	0	0	0	0	0	0	0	0	0	0	0	3	0	0	0	3	2
576	471	84	71.1	1	1	0	8	2	2	1	Stenotrophomonas maltophilia	1	1	2	0	0	0	0	0	0	0	0	0	0	0	0	2	0	0	0	0	6	0	11	2
577	472	536	32.7	1	1	0	25	2	20	1	Enterococcus spp.	1	1	2	0	0	0	0	0	0	0	0	0	0	0	0	0	0	0	0	0	0	0	0	0
578	473	2	67.5	1	1	0	6	2		0	Staphylococcus aureus	1	1	1	0	1	0	0	0	0	0	0	0	0	0	0	0	0	0	0	0	0	0	3	2
579	474	4	56	0	1	0	14	2		0	No growth	0	1	0	0	0	0	0	0	0	0	0	0	0	0	0	0	0	0	0	0	0	0	1	1
580	475	10	49.9	1	1	0	21	2	21	1	No growth	0	1	0	0	0	0	0	0	0	0	0	0	0	0	0	0	0	0	0	3	0	0	3	2
581	476	8	64.6	0	1	0	3	2	3	1	No growth	0	1	0	0	0	0	0	0	0	0	0	0	0	1	0	0	0	0	0	0	0	0	3	2
582	477	9	57	1	1	0	5	2	5	1	No growth	0	1	0	0	0	0	0	0	0	0	0	0	0	0	0	0	0	0	0	0	0	0	1	1
583	478	13	79.8	1	1	0	7	2	6	1	No growth	0	1	0	0	0	0	0	0	0	0	0	0	0	0	0	0	0	0	0	0	0	0	3	2
584	479	12	64.5	0	1	1	5	4	5	1	No growth	0	1	0	0	0	0	0	0	0	0	0	0	0	0	0	0	0	0	0	0	0	0	2	2
585	480	16	62.3	1	1	1	23	3	23	1	No growth	0	1	0	0	0	0	0	0	0	0	0	0	0	0	0	0	0	0	0	0	0	0	2	2
586	481	28	53.4	0	0	0	18	2	5	1	No growth	0	1	0	0	0	0	0	0	0	0	0	0	0	0	0	0	2	0	0	0	0	0	3	2
587	482	1636	74.8	1	1	0	24	2	19	1	contaminant	0	1	0	0	0	0	0	0	0	0	0	0	0	0	0	0	0	0	0	0	6	0	9	2
588	483	641	29.4	1	1	0	9	2		0	Klebsiella pneumoniae	1	1	1	0	0	0	0	0	0	0	0	0	0	0	0	0	2	0	0	0	0	0	2	2
589	484	20	23.3	0	1	0	43	2	14	1	Klebsiella pneumoniae	1	1	1	0	1	0	0	0	0	0	0	0	0	0	0	0	0	0	0	0	0	0	1	1
590	485	3414	27.1	0	1	0	3	2	2	1	No growth	0	1	0	0	0	0	0	0	0	0	0	0	0	0	0	0	0	0	0	0	0	0	0	0
591	485	3414	27.1	0	1	0	7	4	6	1	No growth	0	0	0	0	0	0	0	0	0	0	0	0	0	0	0	0	0	0	0	0	0	0	0	0
592	485	3414	27.1	0	1	0	13	4	12	1	Burkholderia cepacia	1	0	2	0	0	0	0	0	0	0	0	0	0	0	0	0	0	0	0	0	0	0	0	0
593	486	1648	39.9	0	0	0	14	2	9	1	No growth	0	1	0	0	0	0	0	0	0	0	0	0	0	0	0	0	0	0	0	0	6	0	6	2
594	487	22	60.4	1	1	0	20	2	19	1	No growth	0	1	0	0	0	0	0	0	0	0	0	0	1	0	0	0	0	0	0	0	0	0	3	2
595	488	26	59	1	1	1	6	3	6	1	contaminant	0	1	0	0	0	0	0	0	0	0	0	0	0	0	0	0	0	0	0	0	0	0	1	1
596	488	26	59	1	1	1	15	3	15	1	No growth	0	0	0	0	0	0	0	0	0	0	0	0	0	0	0	0	0	0	0	0	0	0	1	1
597	489	23	56.6	0	1	0	5	2	5	1	contaminant	0	1	0	0	0	0	0	0	0	0	0	0	0	0	2	0	0	0	0	0	0	0	3	2
598	490	31	63.1	0	1	1	5	3	5	1	Burkholderia cepacia	1	1	2	0	0	0	1	0	0	0	0	0	0	0	0	0	0	0	0	0	0	0	3	2
599	491	30	55.6	0	1	0	20	2	20	1	No growth	0	1	0	0	0	0	0	0	0	0	0	0	0	0	2	0	0	0	0	0	0	0	3	2
600	492	32	59.6	1	1	0	7	2	7	1	Staphylococcus aureus	1	1	1	0	0	0	0	0	0	0	0	0	0	0	0	0	2	0	0	0	0	0	3	2
601	493	3998	69.4	1	1	1	13	4	10	1	Burkholderia cepacia	1	1	2	0	1	0	1	0	0	0	0	0	0	0	0	0	0	0	0	0	0	0	4	2
602	493	3998	69.4	1	1	1	16	4	13	1	Burkholderia cepacia	1	0	2	0	1	0	1	0	0	0	0	0	0	0	0	0	0	0	0	0	0	0	4	2
603	494	58	62.9	1	0	0	4	2	1	0	No growth	0	1	0	0	0	0	0	0	0	0	0	0	0	0	0	0	0	0	0	0	0	0	2	2
604	495	34	28.5	1	1	1	11	4	11	1	Burkholderia cepacia	1	1	2	0	0	0	0	0	0	0	0	0	0	0	0	0	0	0	0	0	0	0	0	0
605	495	34	28.5	1	1	1	53	4	53	1	No growth	0	0	0	0	0	0	0	0	0	0	0	0	0	0	0	0	0	0	0	0	0	0	0	0
606	496	35	55.5	1	1	0	12	2	10	1	contaminant	0	1	0	0	0	0	0	0	0	0	0	0	0	0	0	0	0	0	0	0	0	0	1	1
607	497	36	46.9	1	1	0	4	2	1	0	No growth	0	1	0	0	0	0	0	0	0	0	0	0	0	0	0	0	0	0	0	0	0	0	0	0
608	498	562	24	0	0	0	20	2	20	1	No growth	0	1	0	0	0	0	0	0	0	1	0	0	0	0	0	0	0	0	0	0	0	0	1	1
609	499	926	65	0	1	1	3	4	3	1	Burkholderia cepacia	1	1	2	0	0	0	0	0	0	0	0	0	0	0	0	0	0	0	0	0	0	0	2	2
610	500	52	23	0	0	0	9	2	9	1	No growth	0	1	0	0	0	0	0	0	0	0	0	0	0	0	0	0	0	0	0	0	0	0	0	0
611	501	1581	52.1	0	1	0	29	3	29	1	Burkholderia cepacia	1	1	2	0	0	0	0	0	0	0	0	0	0	0	2	0	0	0	3	0	0	0	6	2
612	502	38	60.5	1	1	0	7	2	5	1	Burkholderia cepacia	1	1	2	0	0	0	0	0	0	0	0	0	0	0	0	0	0	0	0	0	0	0	2	2
613	503	341	41.1	1	1	0	5	2	5	1	Enterococcus spp.	1	1	2	0	0	0	0	0	0	0	0	0	0	0	0	0	0	0	0	0	0	0	0	0
614	504	46	21.7	1	0	0	8	2	7	1	No growth	0	1	0	0	0	0	0	0	0	0	0	0	0	0	0	0	0	0	0	0	0	0	0	0
615	505	952	53.8	1	1	0	12	2	10	1	No growth	0	1	0	0	0	0	0	0	0	0	0	1	0	0	0	0	0	0	0	0	0	0	2	2
616	506	41	56.6	1	1	0	7	2	7	1	Salmonella spp.	1	1	2	0	0	1	0	0	0	0	0	0	1	0	0	0	0	0	0	0	0	0	3	2
617	507	42	40.5	0	1	0	4	2	3	1	No growth	0	1	0	0	0	0	0	0	0	0	0	0	0	0	2	0	0	0	0	0	0	0	2	2
618	508	43	72.7	1	1	0	4	2	3	1	Escherichia coli	1	1	1	0	0	0	0	0	0	0	0	0	0	0	0	0	0	0	0	0	0	0	3	2
619	508	43	72.7	1	1	0	8	2	7	1	Acinetobacter spp.	1	0	1	0	0	0	0	0	0	0	0	0	0	0	0	0	0	0	0	0	0	0	3	2
620	509	44	48.5	0	1	0	3	2	3	1	Enterobacter cloacae	1	1	2	0	0	0	0	0	0	0	0	0	0	0	0	0	0	0	0	0	0	0	0	0
621	510	105	29.7	1	1	0	11	2	6	1	Acinetobacter spp.	1	1	1	0	0	0	0	0	0	0	0	0	0	0	0	0	2	0	0	0	0	0	2	2
622	511	47	48.5	1	1	0	5	2	1	0	No growth	0	1	0	0	0	0	0	0	0	0	0	0	0	0	0	0	0	0	0	0	0	0	0	0
623	512	45	42.9	1	1	0	8	2	3	1	Pseudomonas aeruginosa	1	1	1	0	1	0	0	0	0	0	0	0	1	0	0	0	0	0	0	0	0	0	2	2
624	513	48	64	1	1	0	5	2	6	1	No growth	0	1	0	0	1	0	0	0	1	0	0	0	0	0	0	0	0	0	0	0	0	0	4	2
625	514	3275	44.8	0	1	0	22	2	21	1	No growth	0	1	0	0	1	0	0	0	0	0	0	0	0	0	2	0	0	0	3	0	0	0	6	2
626	515	50	57	1	1	0	5	2	5	1	No growth	0	1	0	0	0	0	0	0	0	0	0	0	0	0	2	0	0	0	0	0	0	0	3	2
627	516	2258	66.3	1	1	0	5	2		0	No growth	0	1	0	0	1	0	1	0	1	0	0	0	0	0	0	0	0	0	0	0	0	0	5	2
628	517	53	49.1	1	1	0	5	2	4	1	No growth	0	1	0	0	0	0	0	0	0	0	0	0	0	0	0	0	0	0	0	0	0	0	0	0
629	518	49	44	1	1	1	6	4	6	1	No growth	0	1	0	0	0	0	0	0	0	0	0	0	0	0	0	0	0	0	0	0	0	0	0	0
630	518	49	44	1	1	1	27	4	27	1	No growth	0	0	0	0	0	0	0	0	0	0	0	0	0	0	0	0	0	0	0	0	0	0	0	0
631	519	92	35.5	1	1	0	19	2	19	1	contaminant	0	1	0	0	0	0	0	0	0	0	0	0	0	0	0	0	0	0	0	0	0	0	0	0
632	520	54	46.8	1	1	0	5	2	3	1	No growth	0	1	0	0	0	0	0	0	0	0	0	0	0	0	0	0	2	0	0	0	0	0	2	2
633	521	56	42.5	0	1	0	11	2	10	1	Escherichia coli	1	1	1	0	0	0	0	0	0	0	0	0	0	0	0	0	0	0	0	0	0	0	0	0
634	522	59	64.8	0	1	0	6	2	6	1	No growth	0	1	0	0	0	0	0	0	0	0	0	0	0	0	0	0	0	0	0	0	0	0	2	2
635	522	59	64.8	0	1	0	32	2	32	1	No growth	0	0	0	0	0	0	0	0	0	0	0	0	0	0	0	0	0	0	0	0	0	0	2	2
636	523	61	26.1	1	1	0	4	2	3	1	No growth	0	1	0	0	0	0	1	0	0	0	0	0	0	0	0	0	0	0	0	0	0	0	1	1
637	524	63	50.7	1	1	0	4	2	3	1	Escherichia coli	1	1	1	0	0	0	0	0	0	0	0	0	0	0	0	0	0	0	0	0	0	0	1	1
638	525	67	34	1	1	0	4	2	2	1	No growth	0	1	0	0	0	0	0	0	0	0	0	0	0	0	0	0	0	0	0	0	0	6	6	2
639	526	64	33.2	1	1	1	4	4	4	1	No growth	0	1	0	0	0	0	0	0	0	0	0	0	0	0	0	0	0	0	0	0	0	0	0	0
640	526	64	33.2	1	1	1	18	4	18	1	Burkholderia cepacia	1	0	2	0	0	0	0	0	0	0	0	0	0	0	0	0	0	0	0	0	0	0	0	0
641	526	64	33.2	1	1	1	56	3	56	1	No growth	0	0	0	0	0	0	0	0	0	0	0	0	0	0	0	0	0	0	0	0	0	0	0	0
642	527	68	45.7	0	1	0	24	2	23	1	Sphingomonas paucimobilis	1	1	2	0	0	0	0	0	0	0	0	0	0	0	0	0	2	0	0	0	0	0	2	2
643	528	73	65.1	1	1	0	32	2	24	1	Enterococcus spp.	1	1	2	0	0	0	0	0	0	0	0	0	0	0	0	0	2	0	0	0	0	0	4	2
644	529	1001	75.6	1	1	0	4	2	3	1	No growth	0	1	0	0	0	0	0	0	0	0	0	0	0	0	0	0	0	0	0	0	0	0	3	2
645	530	1218	53.8	1	1	0	3	2	3	1	No growth	0	1	0	0	0	0	0	0	0	0	0	0	0	0	0	0	0	0	3	0	0	0	4	2
646	531	70	79.6	1	1	0	5	2	5	1	contaminant	0	1	0	0	0	0	0	0	0	0	0	0	0	1	0	0	0	0	0	0	0	0	4	2
647	532	71	48.7	1	1	0	3	2	2	1	Staphylococcus aureus	1	1	1	0	0	0	0	0	0	0	0	0	1	0	0	0	0	0	0	0	0	0	1	1
648	533	72	38.6	0	1	0	8	2	8	1	No growth	0	1	0	0	0	0	0	0	0	0	0	0	1	0	0	0	0	0	0	0	0	0	1	1
649	534	74	53.4	0	1	0	11	2	11	1	No growth	0	1	0	0	0	0	0	0	0	0	0	0	0	0	0	0	0	3	0	0	0	0	4	2
650	535	76	53.1	0	1	0	3	2	3	1	No growth	0	1	0	0	0	0	0	0	0	0	0	0	0	0	2	0	0	0	0	0	0	0	3	2
651	536	78	48.6	1	1	0	5	2	6	1	No growth	0	1	0	0	1	0	0	0	0	0	0	0	0	0	0	0	0	0	0	3	0	0	4	2
652	537	79	61.6	1	1	0	9	2	7	1	contaminant	0	1	0	0	0	0	0	0	0	0	0	0	0	0	0	0	0	0	0	0	0	0	2	2
653	537	79	61.6	1	1	0	33	4	31	1	Acinetobacter spp.	1	0	1	0	0	0	0	0	0	0	0	0	0	0	0	0	0	0	0	0	0	0	2	2
654	537	79	61.6	1	1	0	22	4	20	1	No growth	0	0	0	0	0	0	0	0	0	0	0	0	0	0	0	0	0	0	0	0	0	0	2	2
655	538	80	49.9	1	1	0	9	2	2	1	No growth	0	1	0	0	0	0	0	0	0	0	0	0	0	0	0	0	2	0	0	0	0	0	2	2
656	539	83	61.5	0	1	0	9	2	7	1	Burkholderia cepacia	1	1	2	0	0	0	0	0	0	0	0	0	0	0	0	0	0	0	0	0	0	0	2	2
657	540	81	52.8	0	1	0	20	2	9	1	No growth	0	1	0	0	0	0	0	0	0	1	0	0	0	0	0	0	0	0	0	0	0	0	2	2
658	540	194	52.9	0	1	0	11	2	10	1	No growth	0	0	0	0	0	1	0	0	0	0	0	0	0	0	0	0	0	0	0	0	0	0	2	2
659	541	85	37.7	1	1	0	4	2	1	0	No growth	0	1	0	0	0	0	0	0	0	0	0	0	0	0	0	0	0	0	0	0	0	0	0	0
660	542	86	20.4	0	1	0	8	2	8	1	No growth	0	1	0	0	0	0	0	0	0	0	0	0	0	0	0	0	0	0	0	0	0	0	0	0
661	543	87	56.9	1	1	0	7	2	8	1	No growth	0	1	0	0	0	1	0	0	0	0	0	0	1	0	0	0	0	0	0	0	0	0	3	2
662	544	88	69.6	1	1	0	10	3	9	1	No growth	0	1	0	0	0	0	0	0	0	0	0	0	0	0	0	0	0	0	0	0	0	0	2	2
663	545	93	31.7	0	1	0	3	1	2	1	Escherichia coli	1	1	1	0	0	0	0	0	0	1	0	0	0	0	0	0	0	0	0	0	0	0	1	1
664	546	90	42.3	1	1	0	12	2	11	1	No growth	0	1	0	0	0	0	0	0	0	0	0	0	0	0	0	0	0	0	0	3	0	0	3	2
665	547	94	58.6	1	1	0	10	2	10	1	No growth	0	1	0	1	1	0	0	0	0	0	0	0	0	0	0	0	0	0	0	0	0	0	3	2
666	548	484	28.2	0	1	0	32	2	18	1	Burkholderia cepacia	1	1	2	0	0	0	0	0	0	0	0	0	0	0	0	0	2	0	0	0	0	0	2	2
667	549	109	33.2	1	0	0	19	2	16	1	No growth	0	1	0	0	0	0	0	0	0	0	0	0	0	0	0	0	0	0	0	0	0	0	0	0
668	550	1701	42.2	1	1	0	4	2	4	1	contaminant	0	1	0	0	0	0	0	0	0	0	0	0	0	0	0	0	0	3	0	0	0	0	3	2
669	551	96	21.9	0	1	0	37	2	22	1	No growth	0	1	0	0	0	0	0	0	0	0	0	0	0	0	0	0	0	0	0	0	0	0	0	0
670	552	99	81.1	1	1	0	3	2	3	1	No growth	0	1	0	0	0	0	0	0	0	0	0	0	0	0	0	0	0	0	0	0	0	0	4	2
671	553	100	57.5	0	1	0	3	2	3	1	No growth	0	1	0	0	0	1	0	0	0	0	0	0	0	0	2	0	0	0	0	0	0	0	4	2
672	553	100	57.5	0	1	0	6	2	6	1	No growth	0	0	0	0	0	1	0	0	0	0	0	0	0	0	2	0	0	0	0	0	0	0	4	2
673	554	101	55	1	1	0	6	2	6	1	No growth	0	1	0	0	0	0	0	0	0	0	0	0	0	0	2	0	0	0	0	0	0	0	3	2
674	554	101	55	1	1	0	9	2	9	1	unidentified fungi	1	0	2	0	0	0	0	0	0	0	0	0	0	0	2	0	0	0	0	0	0	0	3	2
675	555	103	32	1	1	0	9	2	0	0	No growth	0	1	0	0	0	0	0	0	0	0	0	0	0	0	0	0	0	0	0	0	0	0	0	0
676	556	104	77.1	0	1	0	4	1	4	1	No growth	0	1	0	0	0	0	0	0	0	0	0	0	0	0	0	0	0	0	0	0	0	0	3	2
677	556	104	77.1	0	1	0	8	2	8	1	No growth	0	0	0	0	0	0	0	0	0	0	0	0	0	0	0	0	0	0	0	0	0	0	3	2
678	557	106	42.1	1	1	0	3	2	4	1	contaminant	0	1	0	0	0	0	0	0	0	0	0	0	0	0	0	0	0	0	0	3	0	0	3	2
679	557	106	42.1	1	1	0	11	2	12	1	No growth	0	0	0	0	0	0	0	0	0	0	0	0	0	0	0	0	0	0	0	3	0	0	3	2
680	558	107	45.1	1	1	0	6	2	4	1	No growth	0	1	0	0	0	0	0	0	0	0	0	0	1	1	0	0	0	0	0	0	0	0	2	2
681	559	108	60.1	0	1	0	10	2	10	1	No growth	0	1	0	0	0	0	0	0	0	0	0	0	1	0	0	0	0	0	0	0	0	0	3	2
682	560	110	50	0	1	0	10	2	1	0	unidentified fungi	1	1	2	0	0	0	0	0	0	0	0	0	0	0	0	0	2	0	0	0	0	0	3	2
683	560	110	50	0	1	0	12	2	3	1	No growth	0	0	0	0	0	0	0	0	0	0	0	0	0	0	0	0	2	0	0	0	0	0	3	2
684	561	163	51.4	1	1	0	5	2	1	0	No growth	0	1	0	0	0	0	0	0	0	0	0	0	0	0	0	0	0	0	0	0	0	0	1	1
685	562	199	43.1	1	0	0	16	2	14	1	No growth	0	1	0	0	0	0	0	0	0	0	0	0	0	0	0	0	0	0	0	0	0	0	0	0
686	562	989	44	1	1	0	35	2	24	1	Burkholderia mallei	1	0	2	0	0	0	0	0	0	0	0	0	0	0	0	0	2	0	0	0	0	0	2	2
687	562	989	44	1	1	0	32	2	21	1	Burkholderia cepacia	1	0	2	0	0	0	0	0	0	0	0	0	0	0	0	0	2	0	0	0	0	0	2	2
688	563	115	49.9	1	1	0	4	2	4	1	Enterobacter cloacae	1	1	2	0	0	0	0	0	0	0	0	0	0	0	0	0	0	0	0	0	0	0	0	0
689	564	241	66.2	1	0	0	10	2	3	1	No growth	0	1	0	0	0	0	1	0	0	0	0	0	0	0	0	0	0	0	0	0	0	0	3	2
690	564	241	66.2	1	0	0	12	2	5	1	No growth	0	0	0	0	0	0	1	0	0	0	0	0	0	0	0	0	0	0	0	0	0	0	3	2
691	565	116	20.1	1	1	0	3	2	2	1	No growth	0	1	0	0	0	0	0	0	0	0	0	0	0	0	0	0	0	0	0	0	0	0	0	0
692	566	525	46.3	1	1	0	4	2	3	1	contaminant	0	1	0	1	0	0	0	0	0	0	0	0	0	0	0	0	2	0	0	0	0	0	3	2
693	567	118	18.6	1	1	0	20	4	18	1	No growth	0	1	0	0	0	0	0	0	0	0	0	0	0	0	0	0	0	0	0	0	0	0	0	0
694	567	118	18.6	1	1	0	29	4	27	1	No growth	0	0	0	0	0	0	0	0	0	0	0	0	0	0	0	0	0	0	0	0	0	0	0	0
695	568	120	65.1	1	0	0	8	2		0	No growth	0	1	0	0	0	0	0	0	0	0	0	0	0	0	0	0	0	0	0	0	0	0	2	2
696	569	350	47.7	0	1	0	15	2	13	1	No growth	0	1	0	0	0	0	0	0	0	0	0	0	0	0	0	0	2	0	0	0	0	0	2	2
697	570	663	44.2	0	1	0	9	4	3	1	No growth	0	1	0	0	0	0	0	0	0	0	0	0	0	0	0	0	0	0	0	0	0	0	0	0
698	571	128	40.5	1	1	0	5	2	5	1	No growth	0	1	0	0	0	0	0	0	0	0	0	0	0	0	0	0	0	0	0	0	0	0	0	0
699	572	122	69.1	0	1	0	4	2		0	No growth	0	1	0	0	0	0	0	0	0	0	0	0	0	0	0	0	0	0	0	0	6	0	8	2
700	573	123	51.2	1	1	0	4	2	4	1	No growth	0	1	0	0	0	0	0	0	0	0	0	0	0	0	2	0	0	0	0	0	0	0	3	2
701	573	217	51.3	1	1	0	8	2	8	1	contaminant	0	0	0	0	0	0	0	0	0	0	0	0	0	0	2	0	0	0	0	0	0	0	3	2
702	574	126	49.3	1	1	0	53	2	53	1	No growth	0	1	0	0	0	0	0	0	0	0	0	0	0	0	0	0	2	0	0	0	0	0	2	2
703	575	127	69.1	0	1	0	10	2	10	1	contaminant	0	1	0	0	1	0	0	0	0	0	0	0	1	0	0	0	0	0	0	0	0	0	4	2
704	576	125	42.2	0	1	0	46	2	46	1	Staphylococcus aureus	1	1	1	0	0	0	0	0	0	0	0	0	0	0	0	0	0	0	0	0	0	0	0	0
705	577	293	67.8	0	1	0	52	2	46	1	Klebsiella pneumoniae	1	1	1	0	0	0	0	0	0	0	0	0	0	0	0	0	2	0	0	0	0	0	4	2
706	578	130	68.7	1	1	0	5	2	2	1	No growth	0	1	0	0	0	0	0	0	0	0	0	0	0	0	0	0	0	0	0	0	0	0	2	2
707	578	130	68.7	1	1	0	10	2	7	1	Acinetobacter spp.	1	0	1	0	0	0	0	0	0	0	0	0	0	0	0	0	0	0	0	0	0	0	2	2
708	579	240	39.7	0	1	0	3	2	4	1	No growth	0	1	0	0	0	0	0	0	0	0	0	0	1	0	0	0	0	0	0	0	0	0	1	1
709	580	131	47.5	1	1	1	3	4	4	1	No growth	0	1	0	0	0	0	0	0	0	0	0	0	0	0	0	0	0	0	0	0	0	0	0	0
710	580	131	47.5	1	1	1	6	4	7	1	No growth	0	0	0	0	0	0	0	0	0	0	0	0	0	0	0	0	0	0	0	0	0	0	0	0
711	581	133	27.9	1	1	0	6	2		0	No growth	0	1	0	0	0	0	0	0	0	0	0	0	0	0	0	0	0	0	0	0	0	0	0	0
712	582	134	42.5	0	1	0	7	2	1	0	contaminant	0	1	0	0	1	0	0	0	0	0	0	0	0	0	0	0	0	0	0	0	0	0	1	1
713	582	134	42.5	0	1	0	13	2	7	1	No growth	0	0	0	0	1	0	0	0	0	0	0	0	0	0	0	0	0	0	0	0	0	0	1	1
714	583	3763	53.2	0	1	0	28	2	3	1	No growth	0	1	0	0	0	0	0	0	0	0	1	0	0	0	0	0	0	0	3	0	0	0	5	2
715	584	1093	23.3	0	1	0	19	2	1	0	Staphylococcus aureus	1	1	1	0	1	0	0	0	0	1	0	0	0	0	0	0	0	0	0	0	0	0	2	2
716	585	164	32.9	1	0	0	20	2	13	1	Escherichia coli	1	1	1	0	0	0	0	0	0	0	0	0	0	0	0	0	0	0	0	0	0	0	0	0
717	586	135	42.4	0	1	0	5	2	4	1	No growth	0	1	0	0	1	0	0	0	1	0	0	0	1	0	0	0	0	0	0	0	0	0	3	2
718	586	135	42.4	0	1	0	26	2	25	1	contaminant	0	0	0	0	1	0	0	0	1	0	0	0	1	0	0	0	0	0	0	0	0	0	3	2
719	586	135	42.4	0	1	0	23	2	22	1	No growth	0	0	0	0	1	0	0	0	1	0	0	0	1	0	0	0	0	0	0	0	0	0	3	2
720	587	136	54.7	1	1	0	6	2	0	0	No growth	0	1	0	0	0	0	0	0	0	0	0	0	1	0	0	0	0	0	0	0	0	0	2	2
721	588	1367	55.6	1	1	0	9	2	5	1	No growth	0	1	0	0	1	0	0	0	0	0	0	0	0	0	0	0	0	0	3	0	0	0	5	2
722	589	139	23.8	1	1	0	12	2	4	1	No growth	0	1	0	0	0	0	0	0	0	0	0	0	0	0	0	0	0	0	0	3	0	0	3	2
723	589	139	23.8	1	1	0	33	2	25	1	No growth	0	0	0	0	0	0	0	0	0	0	0	0	0	0	0	0	0	0	0	3	0	0	3	2
724	590	140	59.5	1	1	0	45	2	42	1	Burkholderia cepacia	1	1	2	0	0	0	0	0	0	0	0	0	0	0	0	0	0	0	0	0	6	0	7	2
725	591	143	21.8	1	1	0	10	2	10	1	No growth	0	1	0	0	0	0	0	0	0	0	0	0	0	0	0	0	0	0	0	0	0	0	0	0
726	592	141	51.1	0	1	0	9	4	10	1	No growth	0	1	0	0	0	0	0	0	0	0	0	0	0	0	0	0	0	0	0	0	0	0	1	1
727	593	142	44	0	1	0	6	2	6	1	No growth	0	1	0	0	0	0	0	0	0	0	0	0	0	0	0	0	0	0	0	0	0	0	0	0
728	594	145	18.8	1	1	1	8	4	8	1	No growth	0	1	0	0	0	0	0	0	0	0	0	0	0	0	0	0	0	0	0	0	0	0	0	0
729	594	145	18.8	1	1	1	57	2	57	1	unidentified fungi	1	0	2	0	0	0	0	0	0	0	0	0	0	0	0	0	0	0	0	0	0	0	0	0
730	594	145	18.8	1	1	1	37	2	37	1	unidentified fungi	1	0	2	0	0	0	0	0	0	0	0	0	0	0	0	0	0	0	0	0	0	0	0	0
731	595	1765	62.3	1	1	0	8	2	1	0	contaminant	0	1	0	0	1	0	0	0	0	0	0	0	0	0	0	0	0	0	0	0	0	0	3	2
732	596	146	37.1	1	1	0	5	2	5	1	No growth	0	1	0	0	0	0	0	0	0	0	0	0	0	0	0	0	0	0	0	0	0	0	0	0
733	597	1407	61.5	0	1	0	3	2	3	1	No growth	0	1	0	0	0	0	0	0	0	0	0	0	0	0	2	0	0	0	0	0	0	0	4	2
734	598	147	37.5	1	1	0	11	2	3	1	Escherichia coli	1	1	1	0	0	0	1	0	0	0	0	0	0	0	0	0	0	0	0	0	0	0	1	1
735	599	148	53.4	0	1	0	4	2	4	1	No growth	0	1	0	0	0	0	0	0	0	0	0	0	0	0	0	0	0	0	0	0	0	0	1	1
736	600	150	55.6	1	1	0	7	2	7	1	No growth	0	1	0	0	0	0	0	0	0	0	0	0	0	0	0	0	0	0	0	0	0	0	1	1
737	601	152	56.1	1	0	0	17	2	16	1	No growth	0	1	0	0	0	0	0	0	0	0	0	0	0	0	0	0	2	0	0	0	0	0	3	2
738	602	226	33	1	1	0	7	2	6	1	contaminant	0	1	0	0	0	0	0	0	0	0	0	0	0	0	0	0	0	0	0	0	0	0	0	0
739	603	151	57.1	1	1	0	8	4	3	1	Burkholderia cepacia	1	1	2	0	0	0	0	0	0	0	0	0	0	0	0	0	0	0	0	0	0	0	1	1
740	604	153	60.6	1	1	0	6	2	6	1	No growth	0	1	0	0	0	0	0	0	0	0	0	0	0	0	0	0	0	0	0	0	0	0	2	2
741	605	156	22.7	0	1	0	11	2	11	1	No growth	0	1	0	0	0	0	0	0	0	0	0	0	0	0	0	0	0	0	0	0	0	0	0	0
742	606	159	26.8	0	1	0	7	2	7	1	No growth	0	1	0	0	0	0	0	0	0	0	0	0	0	0	0	0	0	0	3	0	0	0	3	2
743	607	157	29.3	1	1	0	3	2	3	1	No growth	0	1	0	0	0	0	0	0	0	0	0	1	0	0	0	0	0	0	0	0	0	0	1	1
744	608	158	55.3	0	1	1	10	3	7	1	No growth	0	1	0	0	0	0	0	0	0	0	0	0	0	0	0	0	0	0	0	0	0	0	1	1
745	608	158	55.3	0	1	1	14	3	11	1	No growth	0	0	0	0	0	0	0	0	0	0	0	0	0	0	0	0	0	0	0	0	0	0	1	1
746	609	160	25.5	1	1	0	13	2	13	1	No growth	0	1	0	0	0	0	0	0	0	0	0	0	0	0	0	0	0	0	0	0	0	0	0	0
747	610	161	58.8	0	1	0	5	2	3	1	No growth	0	1	0	0	0	0	0	0	0	0	0	0	0	0	0	0	0	0	0	0	0	0	1	1
748	611	192	36.6	0	1	0	4	2	4	1	Enterococcus spp.	1	1	2	0	0	0	0	0	0	0	0	0	0	0	0	0	0	0	0	0	0	0	0	0
749	612	166	66.1	0	1	1	3	3	3	1	No growth	0	1	0	0	1	0	0	0	0	0	0	0	0	0	0	0	0	0	0	0	0	0	3	2
750	612	166	66.1	0	1	1	5	3	5	1	Burkholderia cepacia	1	0	2	0	1	0	0	0	0	0	0	0	0	0	0	0	0	0	0	0	0	0	3	2
751	613	260	36.9	1	1	0	16	2	15	1	No growth	0	1	0	0	0	0	0	0	0	0	0	0	0	0	0	0	0	0	0	3	0	0	3	2
752	614	731	33.3	0	1	0	11	2	9	1	No growth	0	1	0	0	0	0	0	0	0	0	0	0	0	0	0	0	0	0	0	0	0	0	0	0
753	615	233	40.5	1	0	0	27	4	2	1	No growth	0	1	0	0	0	0	0	0	0	0	0	0	0	0	0	0	0	0	0	0	0	0	0	0
754	615	233	40.5	1	0	0	46	4	21	1	Acinetobacter spp.	1	0	1	0	0	0	0	0	0	0	0	0	0	0	0	0	0	0	0	0	0	0	0	0
755	616	168	55.2	1	1	0	7	2	7	1	No growth	0	1	0	0	0	0	0	0	0	0	0	0	0	0	0	0	0	0	0	0	0	0	1	1
756	617	169	22.8	0	1	1	15	2	15	1	No growth	0	1	0	0	0	0	0	0	0	0	0	0	0	0	0	0	0	0	0	0	0	0	0	0
757	618	171	25.9	1	1	0	8	2	7	1	No growth	0	1	0	0	0	0	0	0	0	0	0	0	0	0	0	0	0	0	0	3	0	0	3	2
758	618	171	25.9	1	1	0	17	2	16	1	No growth	0	0	0	0	0	0	0	0	0	0	0	0	0	0	0	0	0	0	0	3	0	0	3	2
759	619	172	39.9	0	1	0	9	2	2	1	No growth	0	1	0	0	0	0	0	0	0	0	0	0	0	0	0	0	0	0	3	0	0	0	3	2
760	620	203	41.7	1	1	0	3	2	3	1	Shewanella algae	1	1	2	0	0	0	0	0	0	0	0	0	0	0	0	0	0	0	0	0	0	0	0	0
761	620	203	41.7	1	1	0	29	2	29	1	Acinetobacter spp.	1	0	1	0	0	0	0	0	0	0	0	0	0	0	0	0	0	0	0	0	0	0	0	0
762	620	334	41.9	1	0	0	3	2	1	0	contaminant	0	0	0	0	0	0	0	0	0	0	0	0	0	0	0	0	0	0	0	0	0	0	0	0
763	621	173	76.2	1	1	0	6	2	5	1	No growth	0	1	0	0	0	0	0	0	0	0	0	0	0	0	0	0	0	0	0	0	0	0	3	2
764	622	561	53.7	1	1	0	3	2	3	1	No growth	0	1	0	0	0	0	0	0	0	0	0	0	0	0	0	0	0	0	0	0	0	0	1	1
765	623	174	26.4	0	1	1	4	2	4	1	No growth	0	1	0	0	0	0	0	0	0	0	0	0	0	0	0	0	0	0	0	0	0	0	0	0
766	624	175	28.3	1	1	0	10	2	8	1	No growth	0	1	0	0	0	0	0	0	0	0	0	0	0	0	0	0	2	0	0	0	0	0	2	2
767	625	177	39.8	0	1	0	16	2	1	0	No growth	0	1	0	0	0	0	1	0	0	0	0	0	0	0	0	0	0	0	3	0	0	0	4	2
768	626	179	33.1	1	1	0	3	2	2	1	No growth	0	1	0	0	0	0	0	0	0	0	0	0	0	0	0	0	0	0	0	0	0	0	0	0
769	627	436	54.3	1	1	0	22	2	4	1	contaminant	0	1	0	0	1	0	0	0	0	0	0	0	0	0	0	0	0	3	3	0	0	0	8	2
770	628	182	23.1	0	1	0	37	2	4	1	Acinetobacter spp.	1	1	1	0	0	0	0	0	0	0	0	0	0	0	0	0	0	0	0	0	0	0	0	0
771	628	182	23.1	0	1	0	37	2	4	1	contaminant	0	0	0	0	0	0	0	0	0	0	0	0	0	0	0	0	0	0	0	0	0	0	0	0
772	629	180	38.4	1	1	1	5	4	4	1	Burkholderia cepacia	1	1	2	0	0	0	0	0	0	0	0	0	0	0	0	0	0	0	0	0	0	0	0	0
773	629	180	38.4	1	1	1	25	4	24	1	Burkholderia cepacia	1	0	2	0	0	0	0	0	0	0	0	0	0	0	0	0	0	0	0	0	0	0	0	0
774	629	180	38.4	1	1	1	36	4	35	1	No growth	0	0	0	0	0	0	0	0	0	0	0	0	0	0	0	0	0	0	0	0	0	0	0	0
775	630	181	35.5	1	1	0	9	2	9	1	contaminant	0	1	0	0	0	0	0	0	0	0	0	0	0	0	0	0	2	0	0	0	0	0	2	2
776	630	181	35.5	1	1	0	18	2	18	1	No growth	0	0	0	0	0	0	0	0	0	0	0	0	0	0	0	0	2	0	0	0	0	0	2	2
777	631	183	53.7	1	1	1	3	4	3	1	Burkholderia cepacia	1	1	2	0	0	0	0	0	0	0	0	0	0	0	0	0	0	0	0	0	0	0	1	1
778	632	184	62	0	1	1	15	4	15	1	Burkholderia cepacia	1	1	2	0	0	0	1	0	0	0	0	0	0	0	0	0	0	0	0	0	0	0	3	2
779	632	184	62	0	1	1	51	4	51	1	Pseudomonas fluorescens	1	0	2	0	0	0	1	0	0	0	0	0	0	0	0	0	0	0	0	0	0	0	3	2
780	632	184	62	0	1	1	31	4	31	1	No growth	0	0	0	0	0	0	1	0	0	0	0	0	0	0	0	0	0	0	0	0	0	0	3	2
781	632	184	62	0	1	1	52	4	52	1	Acinetobacter spp.	1	0	1	0	0	0	1	0	0	0	0	0	0	0	0	0	0	0	0	0	0	0	3	2
782	633	188	47.7	0	0	0	6	2	6	1	No growth	0	1	0	0	0	0	0	0	0	0	0	0	0	0	0	0	0	0	0	0	0	0	0	0
783	634	185	22.6	0	1	0	7	2	7	1	Acinetobacter spp.	1	1	1	0	0	0	0	0	0	0	0	0	0	0	0	0	0	0	0	0	0	0	0	0
784	635	186	23.9	0	1	1	14	2	4	1	Staphylococcus aureus	1	1	1	0	0	0	0	0	0	0	0	0	0	0	0	0	0	0	0	0	0	0	0	0
785	636	187	57.3	0	1	0	3	2	2	1	No growth	0	1	0	1	0	0	1	0	0	0	0	0	0	0	0	0	0	0	0	0	0	0	3	2
786	637	690	30.2	1	0	0	10	2	10	1	No growth	0	1	0	0	0	0	0	0	0	0	0	0	0	0	0	0	0	0	0	3	0	0	3	2
787	638	190	55	1	1	0	42	4	4	1	Burkholderia cepacia	1	1	2	0	0	0	0	0	0	0	0	0	0	0	0	0	2	0	0	0	0	0	3	2
788	639	790	21.1	1	0	0	4	2	4	1	No growth	0	1	0	0	0	0	0	0	0	0	0	0	0	0	0	0	0	0	0	0	0	0	0	0
789	640	215	19.1	0	1	0	9	4	6	1	No growth	0	1	0	0	0	0	0	0	0	1	0	0	0	0	0	0	0	0	0	0	0	0	1	1
790	641	191	56.7	0	1	0	19	2	19	1	No growth	0	1	0	0	0	0	0	0	0	0	0	0	0	0	0	0	0	0	0	0	0	0	1	1
791	641	191	56.7	0	1	0	20	4	20	1	Enterococcus spp.	1	0	2	0	0	0	0	0	0	0	0	0	0	0	0	0	0	0	0	0	0	0	1	1
792	642	2484	71.5	1	1	0	6	2	6	1	No growth	0	1	0	0	0	0	0	0	0	0	0	0	0	0	0	0	0	0	0	0	0	0	3	2
793	643	195	35.6	0	1	0	4	2	5	1	No growth	0	1	0	0	0	0	0	0	0	0	0	0	1	0	0	0	0	0	0	0	0	0	1	1
794	644	196	55.2	0	1	1	6	4	1	0	No growth	0	1	0	0	0	0	0	0	0	0	0	0	0	0	0	0	0	0	0	0	0	0	1	1
795	645	197	51.2	0	1	0	4	2	4	1	No growth	0	1	0	0	0	0	0	0	0	0	0	0	1	0	0	0	0	0	0	0	0	0	2	2
796	646	200	63.2	1	1	0	3	2	2	1	No growth	0	1	0	0	0	0	0	0	0	0	0	0	0	0	0	0	0	0	0	0	0	0	2	2
797	647	320	35	1	1	0	3	2	3	1	Providencia stuartii	1	1	2	0	0	0	0	0	0	0	0	0	0	0	0	0	0	0	0	0	0	0	0	0
798	648	201	51.7	1	1	1	16	2	16	1	No growth	0	1	0	1	0	0	0	0	0	0	0	0	0	0	0	0	0	0	0	0	0	0	2	2
799	649	780	37	0	1	0	10	2	11	1	No growth	0	1	0	0	0	0	0	0	0	0	0	0	0	0	2	0	0	0	0	0	0	0	2	2
800	649	780	37	0	1	0	23	4	24	1	No growth	0	0	0	0	0	0	0	0	0	0	0	0	0	0	2	0	0	0	0	0	0	0	2	2
801	650	205	44.2	0	1	0	9	2	9	1	No growth	0	1	0	0	0	1	0	0	0	0	0	0	0	0	0	0	0	0	0	0	0	0	1	1
802	651	204	47	1	1	0	20	2	20	1	No growth	0	1	0	0	0	0	0	0	0	0	0	0	0	0	0	0	0	0	0	0	0	0	0	0
803	652	207	61.9	0	1	0	12	4	6	1	contaminant	0	1	0	0	0	0	1	0	0	0	0	0	1	0	0	0	0	0	0	0	0	0	4	2
804	653	1541	59.2	1	0	0	4	2	4	1	No growth	0	1	0	0	0	0	0	0	0	0	0	1	0	0	0	0	0	0	0	0	6	0	8	2
805	654	442	62.9	0	1	0	4	2	1	0	contaminant	0	1	0	0	1	0	0	0	0	0	0	0	0	0	0	0	0	0	0	0	0	0	3	2
806	655	208	42.8	1	1	0	7	2	7	1	No growth	0	1	0	0	0	0	0	0	0	0	0	0	0	0	0	2	0	0	0	0	0	0	2	2
807	655	208	42.8	1	1	0	8	4	8	1	No growth	0	0	0	0	0	0	0	0	0	0	0	0	0	0	0	2	0	0	0	0	0	0	2	2
808	656	210	54.2	0	1	0	14	2	6	1	No growth	0	1	0	0	0	0	0	0	0	0	0	0	0	0	0	0	0	0	0	0	0	0	1	1
809	657	209	40.9	1	1	0	4	2	4	1	No growth	0	1	0	0	0	0	0	0	0	0	0	0	0	0	0	0	0	0	0	0	0	0	0	0
810	658	2809	56.8	1	1	0	19	2	16	1	contaminant	0	1	0	0	0	0	0	0	0	0	0	0	0	0	0	0	0	0	3	0	0	0	4	2
811	659	213	67.3	1	1	0	3	2	3	1	No growth	0	1	0	0	0	0	1	1	0	0	0	0	0	0	0	0	0	0	0	0	0	0	4	2
812	660	216	33.6	1	1	0	3	2	3	1	Enterobacter cloacae	1	1	2	0	0	0	0	0	0	0	0	0	0	0	0	0	0	0	0	0	0	0	0	0
813	661	218	66.4	1	1	0	7	2	7	1	No growth	0	1	0	0	0	0	0	0	0	0	0	0	0	0	2	0	0	0	0	0	0	0	4	2
814	661	218	66.4	1	1	0	24	2	24	1	Serratia plymuthica	1	0	2	0	0	0	0	0	0	0	0	0	0	0	2	0	0	0	0	0	0	0	4	2
815	661	218	66.4	1	1	0	27	2	27	1	Serratia plymuthica	1	0	2	0	0	0	0	0	0	0	0	0	0	0	2	0	0	0	0	0	0	0	4	2
816	662	222	44	0	1	0	3	2	2	1	No growth	0	1	0	0	0	0	0	0	0	0	0	0	0	0	0	0	0	0	0	0	0	0	0	0
817	663	223	55.2	1	1	1	6	3	6	1	No growth	0	1	0	1	0	0	1	0	0	0	0	0	0	0	0	0	0	0	0	0	0	0	3	2
818	664	220	53.1	1	1	0	3	2	2	1	No growth	0	1	0	0	0	0	0	0	0	0	0	0	1	0	0	0	0	0	0	0	0	0	2	2
819	665	227	58	1	1	0	9	2	8	1	No growth	0	1	0	0	0	0	0	0	0	0	0	0	0	0	0	0	2	0	0	0	0	0	3	2
820	666	228	59.7	0	1	0	5	2	5	1	No growth	0	1	0	0	0	0	0	0	0	0	0	0	1	0	0	0	0	0	0	0	0	0	2	2
821	667	224	51.6	0	1	1	22	2	20	1	No growth	0	1	0	0	0	0	0	0	0	0	0	0	0	0	0	2	0	0	0	0	0	0	3	2
822	668	225	50	0	1	0	15	2	7	1	No growth	0	1	0	0	0	0	0	0	0	0	0	1	0	0	0	0	0	0	0	0	0	0	2	2
823	669	231	57.8	1	1	0	13	2	13	1	No growth	0	1	0	0	0	0	0	0	0	0	0	0	0	0	0	0	0	0	0	0	0	0	1	1
824	670	229	37	1	1	1	11	4	11	1	No growth	0	1	0	0	0	0	0	0	0	0	0	0	0	0	0	0	0	0	0	0	0	0	0	0
825	671	230	53.2	1	1	0	14	2	14	1	No growth	0	1	0	0	0	0	0	0	0	0	0	0	0	0	0	0	0	0	0	0	0	0	1	1
826	672	234	79.1	1	1	0	12	2	7	1	No growth	0	1	0	0	0	0	0	0	0	0	0	0	0	0	0	0	0	0	0	0	0	0	3	2
827	672	234	79.1	1	1	0	13	2	8	1	Acinetobacter spp.	1	0	1	0	0	0	0	0	0	0	0	0	0	0	0	0	0	0	0	0	0	0	3	2
828	672	234	79.1	1	1	0	13	2	8	1	contaminant	0	0	0	0	0	0	0	0	0	0	0	0	0	0	0	0	0	0	0	0	0	0	3	2
829	673	235	21.9	1	1	1	7	4	7	1	Burkholderia cepacia	1	1	2	0	0	0	0	0	0	0	0	0	0	0	0	0	0	0	0	0	0	0	0	0
830	673	235	21.9	1	1	1	32	4	32	1	contaminant	0	0	0	0	0	0	0	0	0	0	0	0	0	0	0	0	0	0	0	0	0	0	0	0
831	674	236	33.6	0	1	0	3	2		0	Staphylococcus aureus	1	1	1	0	0	0	0	0	0	0	0	0	0	0	0	0	0	0	0	0	0	0	0	0
832	675	324	23.2	1	1	0	4	2	4	1	No growth	0	1	0	0	0	0	0	0	0	0	0	0	0	0	0	0	0	0	0	0	0	0	0	0
833	675	430	23.3	1	1	0	4	2	0	0	Staphylococcus aureus	1	0	1	0	0	0	0	0	0	0	0	0	0	0	0	0	0	0	0	0	0	0	0	0
834	675	430	23.3	1	1	0	3	2	-1	0	Staphylococcus aureus	1	0	1	0	0	0	0	0	0	0	0	0	0	0	0	0	0	0	0	0	0	0	0	0
835	676	239	49.6	1	1	1	11	4	10	1	Pseudomonas oryzihabitans	1	1	2	0	0	0	0	0	0	0	0	0	0	0	0	0	0	0	0	0	0	0	0	0
836	676	239	49.6	1	1	1	32	4	31	1	No growth	0	0	0	0	0	0	0	0	0	0	0	0	0	0	0	0	0	0	0	0	0	0	0	0
837	676	239	49.6	1	1	1	60	4	59	1	No growth	0	0	0	0	0	0	0	0	0	0	0	0	0	0	0	0	0	0	0	0	0	0	0	0
838	677	658	67.7	0	1	1	4	3	2	1	No growth	0	1	0	0	1	0	0	0	0	0	0	0	0	0	0	0	0	0	0	0	0	0	3	2
839	678	244	42.9	1	0	0	7	2	7	1	No growth	0	1	0	0	0	0	0	0	0	0	0	0	0	0	0	0	0	0	0	3	0	0	3	2
840	679	245	50.2	0	1	0	3	2	2	1	No growth	0	1	0	0	0	0	0	0	0	0	0	0	0	0	2	0	0	0	0	0	0	0	3	2
841	680	246	28.2	0	1	0	13	2	12	1	contaminant	0	1	0	0	0	0	0	0	0	1	0	0	0	0	0	0	2	0	0	0	0	0	3	2
842	680	246	28.2	0	1	0	30	2	29	1	No growth	0	0	0	0	0	0	0	0	0	1	0	0	0	0	0	0	2	0	0	0	0	0	3	2
843	680	246	28.2	0	1	0	36	2	35	1	No growth	0	0	0	0	0	0	0	0	0	1	0	0	0	0	0	0	2	0	0	0	0	0	3	2
844	680	246	28.2	0	1	0	37	2	36	1	No growth	0	0	0	0	0	0	0	0	0	1	0	0	0	0	0	0	2	0	0	0	0	0	3	2
845	681	247	36.3	0	1	0	5	2	4	1	No growth	0	1	0	0	0	0	0	0	0	0	0	0	0	0	0	0	0	0	0	0	0	0	0	0
846	682	249	34.7	0	1	0	13	2	13	1	Escherichia coli	1	1	1	0	0	0	1	0	0	0	0	0	1	0	0	0	0	0	0	0	0	0	2	2
847	682	249	34.7	0	1	0	40	2	40	1	No growth	0	0	0	0	0	0	1	0	0	0	0	0	1	0	0	0	0	0	0	0	0	0	2	2
848	683	331	20.2	0	1	0	11	2	11	1	No growth	0	1	0	0	0	0	0	0	0	0	0	0	0	0	0	0	0	0	0	0	0	0	0	0
849	684	251	59.6	1	1	0	7	2	1	0	No growth	0	1	0	0	1	0	0	0	0	0	0	0	1	0	0	0	2	0	0	0	0	0	5	2
850	685	252	70.2	0	1	0	5	2	5	1	Burkholderia cepacia	1	1	2	0	0	0	0	0	0	0	0	0	0	0	0	0	0	0	0	0	0	0	3	2
851	685	252	70.2	0	1	0	28	2	28	1	No growth	0	0	0	0	0	0	0	0	0	0	0	0	0	0	0	0	0	0	0	0	0	0	3	2
852	686	253	35.1	0	1	1	4	4	4	1	No growth	0	1	0	0	0	0	0	0	0	0	0	0	0	0	0	0	0	0	0	0	0	0	0	0
853	686	253	35.1	0	1	1	19	4	19	1	Klebsiella pneumoniae	1	0	1	0	0	0	0	0	0	0	0	0	0	0	0	0	0	0	0	0	0	0	0	0
854	687	254	77	0	1	0	19	2	19	1	Enterococcus spp.	1	1	2	0	0	0	0	0	0	0	0	0	1	0	0	0	0	0	0	0	0	0	4	2
855	688	446	52.4	0	0	0	3	2	1	0	No growth	0	1	0	0	0	0	0	0	0	0	0	0	0	0	0	0	2	0	0	0	0	0	3	2
856	688	744	52.8	0	0	1	6	4	4	1	contaminant	0	0	0	0	0	0	0	0	0	0	0	0	0	0	0	0	2	0	0	0	0	0	3	2
857	689	255	45	1	0	1	31	2	30	1	No growth	0	1	0	0	0	0	0	0	0	0	0	1	0	0	0	0	0	0	0	0	0	0	1	1
858	690	256	26.4	1	1	0	5	2	3	1	No growth	0	1	0	0	0	1	0	0	0	0	0	0	0	0	0	0	0	0	0	0	0	0	1	1
859	691	257	23.2	0	1	0	3	2	3	1	contaminant	0	1	0	0	0	0	0	0	0	0	0	0	0	0	0	0	2	0	0	0	0	0	2	2
860	692	258	43.6	1	1	0	3	2	3	1	No growth	0	1	0	0	0	0	0	0	0	0	0	0	0	0	0	0	0	0	0	0	0	0	0	0
861	693	259	49	1	1	0	45	4	44	1	Klebsiella pneumoniae	1	1	1	0	0	0	1	0	0	0	0	0	0	0	0	0	0	0	0	0	0	0	1	1
862	694	261	71.3	0	1	0	3	2	3	1	No growth	0	1	0	0	1	0	0	0	0	0	0	0	0	0	0	0	0	0	0	0	0	0	4	2
863	695	262	46.2	1	1	0	3	2	3	1	No growth	0	1	0	0	0	0	0	0	0	0	0	0	0	0	0	0	0	0	0	0	0	0	0	0
864	696	2324	35.7	1	1	0	5	2	0	0	No growth	0	1	0	0	0	0	0	0	0	0	0	0	0	0	0	0	0	0	0	0	6	0	6	2
865	696	3211	36.6	1	0	0	3	2		0	No growth	0	0	0	0	0	0	0	0	0	0	0	0	0	0	0	0	2	0	0	0	0	0	2	2
866	697	263	46.8	1	1	0	3	2	3	1	No growth	0	1	0	0	0	0	0	0	0	0	0	0	0	0	2	0	0	0	0	0	0	0	2	2
867	698	382	56.4	0	1	0	5	2	4	1	No growth	0	1	0	0	0	0	0	0	0	0	0	0	0	1	0	0	0	0	0	0	0	0	2	2
868	699	264	50.6	0	0	0	7	2	6	1	No growth	0	1	0	0	0	0	0	0	0	0	0	0	0	0	0	0	2	0	0	0	0	0	3	2
869	700	266	68.2	1	1	0	41	4	41	1	No growth	0	1	0	0	0	0	0	0	0	0	0	0	0	0	0	0	0	0	0	0	0	0	2	2
870	700	266	68.2	1	1	0	44	2	44	1	No growth	0	0	0	0	0	0	0	0	0	0	0	0	0	0	0	0	0	0	0	0	0	0	2	2
871	700	266	68.2	1	1	0	57	2	57	1	contaminant	0	0	0	0	0	0	0	0	0	0	0	0	0	0	0	0	0	0	0	0	0	0	2	2
872	700	266	68.2	1	1	0	50	2	50	1	No growth	0	0	0	0	0	0	0	0	0	0	0	0	0	0	0	0	0	0	0	0	0	0	2	2
873	700	3965	71.8	1	1	0	21	2	21	1	No growth	0	0	0	0	0	0	0	0	0	0	0	0	0	0	0	0	0	0	0	0	0	0	3	2
874	701	267	27	1	1	0	6	2		0	contaminant	0	1	0	0	0	0	0	0	0	0	0	0	0	0	0	0	0	0	0	0	0	0	0	0
875	702	265	66.7	1	1	0	7	4	7	1	No growth	0	1	0	0	0	0	0	0	0	0	0	0	1	0	0	0	0	0	0	0	0	0	3	2
876	703	415	72.4	0	1	1	6	3	6	1	No growth	0	1	0	1	0	0	0	0	0	0	0	0	1	0	0	0	0	0	0	0	0	0	5	2
877	703	415	72.4	0	1	1	13	2	13	1	Staphylococcus aureus	1	0	1	1	0	0	0	0	0	0	0	0	1	0	0	0	0	0	0	0	0	0	5	2
878	704	1775	48.5	0	1	0	4	2	2	1	No growth	0	1	0	0	0	0	0	0	0	0	0	0	0	0	0	0	0	0	0	3	0	0	3	2
879	705	270	45.9	1	1	0	6	2	6	1	No growth	0	1	0	0	0	0	0	0	0	0	0	0	0	1	0	0	0	0	0	0	0	0	1	1
880	705	325	46	1	0	0	11	2	7	1	Pseudomonas aeruginosa	1	0	1	0	0	0	0	0	0	0	0	0	0	1	0	0	0	0	0	0	0	0	1	1
881	706	271	64	1	1	0	11	2	11	1	No growth	0	1	0	0	0	0	0	0	0	0	0	0	0	0	2	0	0	0	0	0	0	0	4	2
882	707	273	46.3	1	1	0	3	2	3	1	No growth	0	1	0	0	0	0	0	0	0	0	0	0	1	0	0	0	0	0	0	0	0	0	1	1
883	708	2652	50.5	1	1	0	4	2	4	1	No growth	0	1	0	0	0	0	0	0	0	0	0	0	0	1	0	0	0	0	0	0	0	0	2	2
884	709	276	66.7	0	1	1	3	3	3	1	No growth	0	1	0	1	0	0	0	0	0	0	0	0	0	0	0	0	0	0	0	0	0	0	3	2
885	710	308	60	0	0	0	19	2	6	1	No growth	0	1	0	0	0	0	0	0	0	0	0	0	0	0	0	0	0	0	0	0	0	0	2	2
886	711	277	27.2	0	1	0	3	2	2	1	No growth	0	1	0	0	0	0	0	0	0	0	0	0	0	0	0	0	0	0	0	3	0	0	3	2
887	711	277	27.2	0	1	0	15	2	14	1	No growth	0	0	0	0	0	0	0	0	0	0	0	0	0	0	0	0	0	0	0	3	0	0	3	2
888	712	278	74.7	1	1	0	3	4	2	1	No growth	0	1	0	0	1	0	1	0	0	0	0	0	1	0	0	0	0	0	0	0	0	0	6	2
889	713	326	30.1	0	1	0	4	2	4	1	Escherichia coli	1	1	1	0	0	0	0	0	0	0	0	0	0	0	0	0	0	0	0	0	0	0	0	0
890	714	279	58.3	0	1	0	13	2	13	1	No growth	0	1	0	0	0	0	1	0	0	0	0	0	0	0	0	0	0	0	0	0	0	0	2	2
891	714	279	58.3	0	1	0	21	2	21	1	Pseudomonas stutzeri	1	0	2	0	0	0	1	0	0	0	0	0	0	0	0	0	0	0	0	0	0	0	2	2
892	715	280	35.3	1	1	1	5	4	4	1	No growth	0	1	0	0	0	0	0	0	0	0	0	0	0	0	0	0	0	0	0	0	0	0	0	0
893	716	283	44.6	1	1	1	6	3	7	1	No growth	0	1	0	0	0	0	0	0	0	0	0	0	0	0	0	0	0	0	0	0	0	0	0	0
894	717	281	45.3	0	1	0	4	2	5	1	No growth	0	1	0	0	0	0	0	0	0	0	0	0	0	0	2	0	0	0	0	0	0	0	2	2
895	717	281	45.3	0	1	0	5	2	6	1	No growth	0	0	0	0	0	0	0	0	0	0	0	0	0	0	2	0	0	0	0	0	0	0	2	2
896	718	387	53.3	1	1	0	14	2	13	1	No growth	0	1	0	0	1	0	0	0	0	0	0	0	0	0	0	0	0	0	0	0	0	0	2	2
897	719	285	66.4	1	1	0	11	2	11	1	No growth	0	1	0	0	0	0	1	0	0	0	0	0	0	0	0	0	0	0	0	0	0	0	3	2
898	719	285	66.4	1	1	0	28	2	28	1	No growth	0	0	0	0	0	0	1	0	0	0	0	0	0	0	0	0	0	0	0	0	0	0	3	2
899	720	287	24	1	1	0	3	2	4	1	No growth	0	1	0	0	0	0	0	0	0	0	0	0	0	0	0	0	0	0	0	0	0	0	0	0
900	721	2067	67	1	1	0	3	2	3	1	No growth	0	1	0	0	0	0	0	0	0	0	0	0	0	0	2	0	0	0	0	0	0	0	4	2
901	722	288	45.3	0	1	0	4	2		0	No growth	0	1	0	0	0	0	0	0	0	0	0	0	0	0	0	0	0	0	0	3	0	0	3	2
902	723	290	45.3	1	1	0	16	2	13	1	contaminant	0	1	0	0	0	0	0	0	0	0	0	0	0	0	0	0	0	0	0	0	0	0	0	0
903	723	290	45.3	1	1	0	21	2	18	1	contaminant	0	0	0	0	0	0	0	0	0	0	0	0	0	0	0	0	0	0	0	0	0	0	0	0
904	724	500	54.9	1	1	0	13	2	13	1	No growth	0	1	0	0	0	0	0	0	0	0	0	0	0	0	0	0	0	0	0	0	0	0	1	1
905	725	305	69.2	1	0	0	13	2	5	1	No growth	0	1	0	0	0	0	0	0	0	0	0	0	0	0	0	0	0	0	0	0	0	0	2	2
906	725	305	69.2	1	0	0	17	4	9	1	No growth	0	0	0	0	0	0	0	0	0	0	0	0	0	0	0	0	0	0	0	0	0	0	2	2
907	726	292	67.6	1	1	0	14	2	8	1	No growth	0	1	0	0	1	0	0	0	0	0	0	0	0	0	0	0	0	0	0	0	0	0	3	2
908	727	2279	27.2	0	1	1	4	3	4	1	No growth	0	1	0	0	1	0	0	0	0	0	0	0	0	0	0	0	0	0	0	0	0	0	1	1
909	727	2279	27.2	0	1	1	5	3	5	1	No growth	0	0	0	0	1	0	0	0	0	0	0	0	0	0	0	0	0	0	0	0	0	0	1	1
910	728	295	54.6	1	1	0	13	4	13	1	No growth	0	1	0	0	0	0	0	0	0	0	0	0	1	0	0	0	0	0	0	0	0	0	2	2
911	728	699	55.1	1	0	0	14	2	6	1	No growth	0	0	0	0	1	0	0	0	0	0	0	1	0	0	2	0	0	0	3	0	0	0	8	2
912	729	296	56.8	1	1	1	6	3	7	1	Achromobacter xylosoxidans	1	1	2	0	1	0	0	0	0	0	0	0	0	0	0	0	0	0	0	0	0	0	2	2
913	730	404	39.1	1	1	0	9	2	0	0	No growth	0	1	0	0	0	0	0	0	0	0	0	0	0	0	0	0	0	0	0	3	0	0	3	2
914	731	3982	25.3	0	1	0	8	2	2	1	Acinetobacter spp.	1	1	1	0	1	0	0	0	0	1	0	0	0	0	0	0	0	0	0	0	0	0	2	2
915	732	301	58.9	1	1	0	19	2	19	1	contaminant	0	1	0	0	0	0	0	0	0	0	0	0	0	0	0	0	2	0	0	0	0	0	3	2
916	733	575	24	1	1	0	39	2	39	1	No growth	0	1	0	0	0	0	0	0	0	0	0	0	0	0	0	0	0	0	0	0	0	0	0	0
917	734	355	46.3	0	1	0	20	2	18	1	contaminant	0	1	0	0	0	0	1	0	0	0	0	0	0	0	0	0	0	0	0	0	0	0	1	1
918	735	299	25.6	1	1	0	6	2	2	1	No growth	0	1	0	0	0	0	0	0	0	0	0	0	0	0	0	0	0	0	0	3	0	0	3	2
919	736	300	50.3	1	1	0	25	2	25	1	Acinetobacter spp.	1	1	1	0	0	0	0	0	0	0	0	0	0	0	0	0	0	0	0	0	0	0	1	1
920	737	298	80.3	1	1	0	7	2	7	1	No growth	0	1	0	0	0	0	0	0	1	0	0	0	0	0	0	0	0	0	0	0	0	0	5	2
921	737	298	80.3	1	1	0	18	2	18	1	No growth	0	0	0	0	0	0	0	0	1	0	0	0	0	0	0	0	0	0	0	0	0	0	5	2
922	738	304	31.2	1	1	0	3	2	3	1	unidentified fungi	1	1	2	0	0	0	0	0	0	0	0	0	0	0	0	0	0	0	0	0	0	0	0	0
923	739	302	64.7	1	1	1	3	3	3	1	No growth	0	1	0	0	0	0	0	0	0	0	0	0	0	0	0	0	0	0	0	0	0	0	2	2
924	740	306	35.4	1	1	0	3	2	3	1	No growth	0	1	0	0	0	0	0	0	0	0	0	0	0	0	0	0	0	0	0	0	0	0	0	0
925	741	526	28.9	0	0	0	14	2	1	0	Staphylococcus aureus	1	1	1	0	1	0	0	0	0	0	0	0	0	0	0	0	0	0	3	0	0	0	4	2
926	741	582	29	0	1	0	26	2	11	1	Enterococcus spp.	1	0	2	0	1	0	0	0	0	0	0	0	0	0	0	0	0	0	3	0	0	0	4	2
927	742	307	57.9	0	1	0	5	2	5	1	No growth	0	1	0	0	0	0	0	0	0	0	0	0	0	0	0	0	0	0	0	0	0	0	1	1
928	743	309	52.8	1	1	1	8	4	8	1	Burkholderia cepacia	1	1	2	0	0	0	0	0	0	0	0	0	0	0	0	0	0	0	0	0	0	0	1	1
929	744	311	34.9	1	1	0	3	2	2	1	No growth	0	1	0	0	0	0	0	0	0	0	0	0	0	0	0	0	0	0	0	3	0	0	3	2
930	744	311	34.9	1	1	0	7	2	6	1	No growth	0	0	0	0	0	0	0	0	0	0	0	0	0	0	0	0	0	0	0	3	0	0	3	2
931	745	312	38.9	1	1	0	3	2	-6	0	No growth	0	1	0	0	0	0	0	0	0	0	0	0	0	0	0	0	0	0	3	0	0	0	3	2
932	746	319	67.3	1	0	0	6	2	1	0	No growth	0	1	0	0	0	0	0	0	0	0	0	0	0	0	0	0	2	0	0	0	0	0	4	2
933	747	337	42.7	0	1	0	12	3	6	1	No growth	0	1	0	0	0	0	0	0	0	0	1	0	0	0	0	0	0	0	0	0	0	0	1	1
934	747	337	42.7	0	1	0	124	4	118	1	contaminant	0	0	0	0	0	0	0	0	0	0	1	0	0	0	0	0	0	0	0	0	0	0	1	1
935	748	315	59.3	0	1	0	3	2	3	1	No growth	0	1	0	0	0	0	0	0	0	0	0	0	0	0	0	0	0	0	0	0	0	0	1	1
936	748	315	59.3	0	1	0	6	2	6	1	No growth	0	0	0	0	0	0	0	0	0	0	0	0	0	0	0	0	0	0	0	0	0	0	1	1
937	748	315	59.3	0	1	0	15	2	15	1	No growth	0	0	0	0	0	0	0	0	0	0	0	0	0	0	0	0	0	0	0	0	0	0	1	1
938	749	316	78.8	1	1	0	3	2	2	1	contaminant	0	1	0	0	0	0	0	0	0	0	0	0	0	0	0	0	0	0	0	0	0	0	3	2
939	750	3440	64.1	0	1	0	8	2		0	No growth	0	1	0	0	0	0	0	0	0	0	0	0	0	0	0	0	0	0	0	0	0	0	2	2
940	751	317	57.7	1	1	0	24	2	24	1	No growth	0	1	0	0	0	0	0	0	0	0	0	0	0	0	0	0	0	0	0	0	0	0	1	1
941	752	322	44.4	1	1	0	8	2	8	1	No growth	0	1	0	0	0	0	0	0	0	0	0	0	0	0	0	0	2	0	0	0	0	0	2	2
942	753	321	51.8	1	1	1	6	4	5	1	No growth	0	1	0	0	0	0	0	0	0	0	0	0	0	0	0	0	0	0	0	0	0	0	1	1
943	754	323	72.1	1	1	0	4	2	5	1	No growth	0	1	0	0	1	0	0	0	0	0	0	0	0	0	0	0	0	0	0	0	0	0	4	2
944	755	327	35.3	0	1	0	7	2	6	1	No growth	0	1	0	0	0	0	0	0	1	0	0	0	0	0	0	0	0	0	0	0	0	0	1	1
945	756	328	46.1	1	1	0	4	2	3	1	Staphylococcus aureus	1	1	1	0	1	0	0	0	0	0	0	0	1	0	0	0	0	0	3	0	0	0	5	2
946	757	329	53	0	1	0	3	2	4	1	contaminant	0	1	0	0	0	0	0	0	0	0	0	0	0	0	0	0	0	0	0	0	0	0	1	1
947	758	330	76.3	0	1	0	23	2		0	No growth	0	1	0	0	0	0	0	0	0	0	0	0	0	0	0	0	2	0	0	0	0	0	5	2
948	759	423	75.4	0	0	0	6	2	5	1	No growth	0	1	0	0	0	0	0	0	0	0	0	0	0	0	0	0	0	0	0	0	0	0	3	2
949	760	332	54.8	1	1	1	3	4	2	1	No growth	0	1	0	0	0	0	0	0	0	0	1	0	0	0	0	0	0	0	0	0	0	0	2	2
950	761	333	66.3	0	1	0	3	2	2	1	No growth	0	1	0	0	0	0	0	0	0	0	0	0	0	0	0	0	2	0	0	0	0	0	4	2
951	762	379	58.2	1	0	0	8	2		0	Acinetobacter spp.	1	1	1	0	0	0	0	0	0	0	0	0	0	0	0	0	0	0	0	0	0	0	1	1
952	763	3947	53.1	1	1	0	7	2	1	0	No growth	0	1	0	0	0	0	0	0	0	0	0	0	0	0	0	0	0	0	0	0	0	0	1	1
953	763	3947	53.1	1	1	0	9	2	3	1	No growth	0	0	0	0	0	0	0	0	0	0	0	0	0	0	0	0	0	0	0	0	0	0	1	1
954	764	335	78.5	0	1	0	14	2	1	0	contaminant	0	1	0	1	0	0	0	0	0	0	0	0	0	0	0	0	0	0	0	0	0	0	4	2
955	765	2999	55.8	0	1	0	5	2	4	1	No growth	0	1	0	0	0	0	0	0	0	0	0	0	0	0	0	0	0	0	0	0	0	0	1	1
956	766	3217	39	0	1	0	7	2	6	1	No growth	0	1	0	0	0	0	0	0	0	0	0	0	0	0	0	0	2	0	0	0	0	0	2	2
957	767	339	40.3	1	1	0	6	2	6	1	Acinetobacter spp.	1	1	1	0	0	0	0	0	0	0	0	0	0	0	0	0	0	0	0	0	0	0	0	0
958	768	342	62.9	1	1	0	3	2	3	1	No growth	0	1	0	0	1	0	0	0	1	0	0	0	0	0	0	0	0	0	0	0	0	0	4	2
959	769	340	28.6	0	1	0	4	2	4	1	No growth	0	1	0	0	0	0	0	0	0	0	0	0	0	0	0	0	0	0	0	0	0	0	0	0
960	770	356	19.8	0	1	0	12	2	12	1	No growth	0	1	0	0	0	0	0	0	0	0	0	0	0	0	0	0	0	0	0	0	0	0	0	0
961	771	343	24.3	0	1	1	3	4	3	1	No growth	0	1	0	0	0	0	0	0	0	0	0	0	0	0	0	0	0	0	0	0	0	0	0	0
962	772	345	37.7	1	1	0	4	2	1	0	No growth	0	1	0	0	0	0	0	0	0	0	0	0	0	0	0	0	0	0	0	3	0	0	3	2
963	773	344	51.4	1	1	0	20	2	20	1	No growth	0	1	0	0	0	0	0	0	0	0	0	0	0	0	0	0	2	0	0	0	0	0	3	2
964	774	600	59.7	0	1	0	6	2		0	No growth	0	1	0	0	0	0	0	0	0	0	0	0	1	1	0	0	0	0	0	0	0	0	3	2
965	774	600	59.7	0	1	0	7	2		0	No growth	0	0	0	0	0	0	0	0	0	0	0	0	1	1	0	0	0	0	0	0	0	0	3	2
966	775	349	55	1	1	0	9	2	10	1	No growth	0	1	0	0	1	1	0	0	0	0	0	0	1	0	0	0	0	0	0	0	0	0	4	2
967	776	402	51	1	1	1	5	3		0	No growth	0	1	0	1	0	0	0	0	0	0	0	0	0	0	0	0	0	0	0	0	0	0	2	2
968	777	352	18.7	1	1	0	15	4	14	1	No growth	0	1	0	0	0	0	0	0	0	0	0	0	0	0	0	0	0	0	0	0	0	0	0	0
969	778	368	48.4	0	0	0	12	4	7	1	Burkholderia cepacia	1	1	2	0	0	0	0	0	0	0	0	0	0	0	0	0	0	0	0	0	0	0	0	0
970	779	353	20.4	1	1	0	21	2	21	1	No growth	0	1	0	0	1	0	0	0	0	0	0	0	0	0	0	0	0	0	0	0	0	0	1	1
971	779	353	20.4	1	1	0	38	2	38	1	No growth	0	0	0	0	1	0	0	0	0	0	0	0	0	0	0	0	0	0	0	0	0	0	1	1
972	780	970	53.5	1	1	0	10	2	11	1	No growth	0	1	0	0	1	0	0	0	0	0	0	0	0	0	2	0	0	0	0	0	0	0	4	2
973	781	380	51	0	1	0	25	2	25	1	No growth	0	1	0	0	0	0	0	0	0	0	0	0	0	0	0	0	0	0	0	0	0	0	1	1
974	781	380	51	0	1	0	32	2	32	1	No growth	0	0	0	0	0	0	0	0	0	0	0	0	0	0	0	0	0	0	0	0	0	0	1	1
975	782	358	52.4	1	1	0	6	2	6	1	contaminant	0	1	0	0	1	0	0	0	0	0	0	0	0	0	0	0	0	0	0	0	0	0	2	2
976	783	359	36.1	1	1	0	4	2		0	No growth	0	1	0	0	0	0	0	0	0	0	0	0	0	0	0	0	0	0	0	3	0	0	3	2
977	784	360	50.3	0	1	0	4	2	4	1	contaminant	0	1	0	0	0	0	0	0	0	0	0	0	0	0	0	0	0	3	0	0	0	0	4	2
978	784	360	50.3	0	1	0	12	2	12	1	Acinetobacter spp.	1	0	1	0	0	0	0	0	0	0	0	0	0	0	0	0	0	3	0	0	0	0	4	2
979	785	361	36.4	1	1	0	4	2	3	1	No growth	0	1	0	0	0	0	0	0	0	0	0	0	0	0	0	0	0	0	0	0	0	0	0	0
980	786	362	55.4	0	1	1	4	4	4	1	No growth	0	1	0	0	0	0	0	0	0	0	0	0	0	0	0	0	0	0	0	0	0	0	1	1
981	787	365	39.7	0	1	0	12	2	12	1	No growth	0	1	0	0	0	0	0	0	0	0	0	0	0	0	0	0	2	0	0	0	0	0	2	2
982	788	364	34.8	1	1	0	7	4	6	1	No growth	0	1	0	0	0	0	0	0	0	0	0	0	0	0	0	0	0	0	0	3	0	0	3	2
983	789	363	89.4	1	1	0	7	2	5	1	No growth	0	1	0	0	0	0	1	0	0	0	0	0	0	0	0	0	0	0	0	0	0	0	5	2
984	790	366	32.8	0	1	0	19	4	7	1	No growth	0	1	0	0	0	0	0	0	0	0	0	0	0	0	0	0	0	0	0	0	0	0	0	0
985	791	478	57.8	1	1	0	16	2	15	1	No growth	0	1	0	0	0	0	0	0	0	0	0	0	0	0	0	0	0	0	0	0	0	0	1	1
986	792	367	48.4	1	1	1	3	4	1	0	No growth	0	1	0	0	0	0	1	0	0	0	0	0	0	0	0	0	0	0	0	0	0	0	1	1
987	792	367	48.4	1	1	1	22	4	20	1	Enterococcus spp.	1	0	2	0	0	0	1	0	0	0	0	0	0	0	0	0	0	0	0	0	0	0	1	1
988	793	371	35.3	0	1	0	9	4	9	1	No growth	0	1	0	0	0	0	0	0	0	0	0	0	0	0	0	0	0	0	0	0	0	0	0	0
989	794	369	58.9	1	1	0	10	2	9	1	No growth	0	1	0	0	0	0	0	0	0	0	0	0	0	0	0	0	0	0	0	0	0	0	1	1
990	795	370	28	1	1	0	4	2	4	1	No growth	0	1	0	0	1	0	0	0	0	0	0	0	0	0	0	0	0	0	0	0	0	0	1	1
991	796	440	30.3	0	1	0	4	2	2	1	contaminant	0	1	0	0	0	0	0	0	0	0	0	0	0	0	0	0	0	0	0	0	0	0	0	0
992	797	374	53.2	1	1	0	34	2	34	1	No growth	0	1	0	0	0	0	0	0	0	0	0	0	0	0	2	0	0	0	0	0	0	0	3	2
993	798	376	49.4	0	1	1	7	4	7	1	No growth	0	1	0	0	0	0	0	0	0	0	0	0	1	0	0	0	0	0	0	0	0	0	1	1
994	798	376	49.4	0	1	1	29	4	29	1	contaminant	0	0	0	0	0	0	0	0	0	0	0	0	1	0	0	0	0	0	0	0	0	0	1	1
995	798	376	49.4	0	1	1	70	4	70	1	Enterococcus spp.	1	0	2	0	0	0	0	0	0	0	0	0	1	0	0	0	0	0	0	0	0	0	1	1
996	799	377	57.5	1	1	0	5	2		0	No growth	0	1	0	0	0	0	0	0	0	0	0	0	0	0	0	0	0	0	0	0	0	0	1	1
997	800	378	62.6	1	0	0	13	2	6	1	No growth	0	1	0	0	0	0	0	0	0	0	0	0	0	0	0	0	0	3	0	0	0	0	5	2
998	801	381	61.9	1	1	0	7	2	1	0	contaminant	0	1	0	0	0	0	0	0	0	0	0	1	0	0	0	0	0	0	0	0	0	0	3	2
999	802	384	60.7	1	1	1	6	3	5	1	No growth	0	1	0	0	0	0	0	0	1	0	0	0	0	0	0	0	0	0	0	0	0	0	3	2
1000	803	383	41.1	1	1	0	11	2	7	1	No growth	0	1	0	0	0	0	0	0	0	0	0	0	0	0	0	0	0	0	0	0	0	0	0	0
1001	804	3422	65.6	1	1	0	10	2	8	1	No growth	0	1	0	0	1	0	0	0	0	0	0	0	1	0	0	0	0	0	0	0	0	0	4	2
1002	805	411	38.1	1	0	0	20	2	16	1	No growth	0	1	0	0	0	0	0	0	0	0	0	0	0	0	0	0	0	0	0	0	0	0	0	0
1003	806	488	61	1	1	0	26	2	26	1	No growth	0	1	0	0	0	0	0	0	0	0	0	0	0	0	0	0	0	0	0	0	0	0	2	2
1004	806	488	61	1	1	0	30	2	30	1	No growth	0	0	0	0	0	0	0	0	0	0	0	0	0	0	0	0	0	0	0	0	0	0	2	2
1005	807	385	35.4	1	1	0	12	2	12	1	contaminant	0	1	0	0	1	0	0	0	0	0	0	0	0	0	0	0	0	0	0	0	0	0	1	1
1006	808	953	70.4	1	1	0	5	2	4	1	No growth	0	1	0	0	0	0	0	0	1	0	0	0	0	0	0	0	0	0	0	0	0	0	4	2
1007	809	389	45.2	0	1	0	4	2	5	1	No growth	0	1	0	0	0	0	0	0	0	0	0	0	0	0	2	0	0	0	0	0	0	0	2	2
1008	810	388	63.7	1	1	0	9	2	10	1	No growth	0	1	0	0	0	0	0	0	0	0	0	0	0	0	2	0	0	0	0	0	0	0	4	2
1009	810	388	63.7	1	1	0	11	2	12	1	No growth	0	0	0	0	0	0	0	0	0	0	0	0	0	0	2	0	0	0	0	0	0	0	4	2
1010	811	439	69.3	1	1	0	4	4	2	1	No growth	0	1	0	0	0	0	0	0	0	0	0	0	0	0	0	0	2	0	0	0	0	0	4	2
1011	812	408	46	0	0	0	12	2	11	1	contaminant	0	1	0	0	0	0	0	0	0	0	0	0	0	0	0	0	2	0	0	0	0	0	2	2
1012	812	583	46.3	0	1	1	4	3	4	1	Acinetobacter spp.	1	0	1	0	0	0	0	0	0	0	0	0	0	0	0	0	2	0	0	0	0	0	2	2
1013	813	390	19.8	1	1	0	8	2	8	1	No growth	0	1	0	0	0	0	0	0	0	0	0	0	0	0	0	0	0	0	0	0	0	0	0	0
1014	814	1308	52.1	1	1	0	21	2	9	1	No growth	0	1	0	0	0	0	0	0	0	0	0	0	0	0	0	2	2	0	0	0	0	0	5	2
1015	815	391	39.8	1	1	1	7	3	6	1	No growth	0	1	0	1	0	0	0	0	0	0	0	0	0	0	0	0	0	0	0	0	0	0	1	1
1016	816	392	23	1	1	1	9	3	9	1	No growth	0	1	0	0	0	0	0	0	0	0	0	0	0	0	0	0	0	0	0	0	0	0	0	0
1017	817	394	24.9	0	1	0	8	2	1	0	No growth	0	1	0	0	0	0	0	0	0	1	0	0	0	0	0	0	0	0	0	0	0	0	1	1
1018	818	395	58.9	0	1	0	6	2	3	1	No growth	0	1	0	0	0	0	1	0	0	0	0	0	0	1	0	0	0	0	0	0	0	0	3	2
1019	819	396	40.8	1	1	0	10	2		0	No growth	0	1	0	0	0	0	0	0	0	0	0	0	0	0	0	0	0	0	0	0	0	0	0	0
1020	820	398	55.9	1	1	0	6	2	6	1	contaminant	0	1	0	0	0	0	1	0	0	0	0	0	0	0	0	0	0	0	0	0	0	0	2	2
1021	821	481	44.7	0	1	0	9	4	9	1	No growth	0	1	0	0	0	0	0	0	0	0	0	0	0	0	0	0	2	0	0	0	0	0	2	2
1022	821	481	44.7	0	1	0	9	4	9	1	No growth	0	0	0	0	0	0	0	0	0	0	0	0	0	0	0	0	2	0	0	0	0	0	2	2
1023	822	945	52.8	0	0	0	24	4	14	1	No growth	0	1	0	0	0	0	0	0	0	0	0	0	1	0	0	0	2	0	0	0	0	0	4	2
1024	823	399	62.1	1	0	1	3	4	3	1	No growth	0	1	0	0	0	0	1	0	0	0	0	0	0	0	0	0	0	0	0	0	0	0	3	2
1025	824	401	57.4	1	1	0	6	2	6	1	No growth	0	1	0	0	0	0	0	0	0	0	0	0	1	0	0	0	0	0	0	0	0	0	2	2
1026	825	400	23.2	1	1	0	20	4	19	1	Klebsiella pneumoniae	1	1	1	0	0	0	0	0	0	0	0	0	0	0	0	0	0	0	0	0	0	0	0	0
1027	825	400	23.2	1	1	0	140	4	139	1	No growth	0	0	0	0	0	0	0	0	0	0	0	0	0	0	0	0	0	0	0	0	0	0	0	0
1028	825	400	23.2	1	1	0	83	4	82	1	No growth	0	0	0	0	0	0	0	0	0	0	0	0	0	0	0	0	0	0	0	0	0	0	0	0
1029	825	400	23.2	1	1	0	45	4	44	1	unidentified fungi	1	0	2	0	0	0	0	0	0	0	0	0	0	0	0	0	0	0	0	0	0	0	0	0
1030	825	400	23.2	1	1	0	88	4	87	1	No growth	0	0	0	0	0	0	0	0	0	0	0	0	0	0	0	0	0	0	0	0	0	0	0	0
1031	825	400	23.2	1	1	0	61	4	60	1	Burkholderia cepacia	1	0	2	0	0	0	0	0	0	0	0	0	0	0	0	0	0	0	0	0	0	0	0	0
1032	826	403	19	1	1	0	18	4	15	1	Stenotrophomonas maltophilia	1	1	2	0	0	0	0	0	0	0	0	0	0	0	0	0	0	0	0	0	0	0	0	0
1033	826	1758	20.5	1	1	1	4	4	3	1	contaminant	0	0	0	0	0	0	0	0	0	0	0	0	0	0	0	0	0	0	0	0	0	0	0	0
1034	827	424	19.6	1	1	0	12	2	-2	0	No growth	0	1	0	0	0	0	0	0	0	0	0	0	0	0	0	0	0	0	3	0	0	0	3	2
1035	828	2718	58.3	0	1	1	6	4	6	1	No growth	0	1	0	0	0	0	0	0	0	0	0	0	0	0	0	0	2	0	0	0	0	0	3	2
1036	829	620	40	0	1	0	10	2	1	0	No growth	0	1	0	0	0	0	0	0	0	0	0	0	0	0	0	0	2	0	0	0	0	0	2	2
1037	830	590	36.7	0	0	0	5	2	3	1	Staphylococcus aureus	1	1	1	0	0	0	0	0	0	0	0	0	0	0	0	0	0	0	3	0	6	0	9	2
1038	831	407	57.4	1	1	0	7	2	8	1	No growth	0	1	0	0	0	0	0	0	0	0	0	0	0	1	2	0	0	0	0	0	0	0	4	2
1039	832	406	30.7	0	1	0	12	2	11	1	contaminant	0	1	0	0	0	0	0	0	0	0	0	0	1	0	0	0	0	0	0	0	0	0	1	1
1040	833	409	25.4	1	1	0	5	2	4	1	No growth	0	1	0	0	0	0	0	0	0	0	0	0	0	0	0	0	0	0	0	0	0	0	0	0
1041	834	832	63.9	1	1	0	7	2		0	Staphylococcus aureus	1	1	1	0	0	0	1	0	0	0	0	0	0	0	0	0	0	0	0	0	0	0	3	2
1042	835	413	26	1	1	0	5	2	5	1	No growth	0	1	0	0	0	0	0	0	0	0	0	0	0	0	0	0	0	0	0	0	0	0	0	0
1043	836	412	31.3	0	1	0	19	2	15	1	No growth	0	1	0	0	0	0	0	0	0	0	0	0	0	0	0	0	2	0	0	0	0	0	2	2
1044	837	454	83.5	1	0	0	13	4	8	1	Burkholderia cepacia	1	1	2	0	0	0	0	0	0	0	0	0	0	0	0	0	2	0	0	0	0	0	6	2
1045	838	414	46.9	1	1	0	11	2	7	1	No growth	0	1	0	0	0	0	0	0	0	0	0	0	0	0	0	0	0	0	0	0	6	0	6	2
1046	839	416	30.6	0	1	0	5	2	1	0	No growth	0	1	0	0	0	0	0	0	0	0	0	0	0	0	0	0	0	0	0	3	0	0	3	2
1047	840	417	39.6	1	1	0	3	2	2	1	No growth	0	1	0	0	0	0	0	0	0	0	0	0	0	0	0	0	0	0	0	3	0	0	3	2
1048	841	419	31.2	1	1	0	5	2	4	1	No growth	0	1	0	0	0	0	0	0	0	0	0	0	0	0	0	0	0	0	0	0	0	0	0	0
1049	842	420	35.1	1	1	0	3	2	2	1	No growth	0	1	0	0	0	0	1	0	0	0	0	0	0	0	0	0	0	0	0	3	0	0	4	2
1050	843	421	37.4	1	1	0	3	2	3	1	No growth	0	1	0	0	0	0	0	0	0	0	0	0	0	0	0	0	0	0	0	0	0	0	0	0
1051	843	421	37.4	1	1	0	21	2	21	1	No growth	0	0	0	0	0	0	0	0	0	0	0	0	0	0	0	0	0	0	0	0	0	0	0	0
1052	843	421	37.4	1	1	0	17	2	17	1	contaminant	0	0	0	0	0	0	0	0	0	0	0	0	0	0	0	0	0	0	0	0	0	0	0	0
1053	844	422	56.4	0	1	0	7	2	6	1	contaminant	0	1	0	0	0	0	0	0	0	0	0	0	0	0	0	0	0	0	0	0	0	0	1	1
1054	844	422	56.4	0	1	0	8	2	7	1	No growth	0	0	0	0	0	0	0	0	0	0	0	0	0	0	0	0	0	0	0	0	0	0	1	1
1055	845	518	31.1	0	1	0	30	4	2	1	No growth	0	1	0	0	0	0	0	0	0	0	0	0	0	0	0	0	0	0	0	0	0	0	0	0
1056	846	3761	43.2	1	1	0	8	2	7	1	No growth	0	1	0	0	0	0	0	0	0	0	0	0	0	0	0	0	0	0	0	0	0	0	0	0
1057	847	427	27.5	0	1	0	11	2	1	0	contaminant	0	1	0	0	0	0	0	0	0	1	0	0	0	0	0	0	0	0	0	0	0	0	1	1
1058	848	426	19.5	1	1	0	6	2	6	1	No growth	0	1	0	0	0	0	0	0	0	0	0	0	0	0	0	0	0	0	0	0	0	0	0	0
1059	849	425	43.9	1	1	1	14	2	14	1	No growth	0	1	0	0	0	0	0	0	0	0	1	0	0	0	0	0	0	0	0	0	0	0	1	1
1060	850	428	65.5	0	1	0	4	2	1	0	No growth	0	1	0	0	1	0	0	0	0	0	0	0	0	0	0	0	0	0	0	0	0	0	3	2
1061	851	431	27.2	0	1	1	4	4	3	1	contaminant	0	1	0	0	0	0	0	0	0	0	0	0	0	0	0	0	0	0	0	0	0	0	0	0
1062	852	432	21.1	1	1	1	3	4	2	1	Burkholderia cepacia	1	1	2	0	0	0	0	0	0	0	0	0	0	0	0	0	0	0	0	0	0	0	0	0
1063	853	434	31.4	0	1	0	5	2	4	1	No growth	0	1	0	0	0	0	0	0	0	1	0	0	0	1	0	0	0	0	0	0	0	0	2	2
1064	854	435	39	1	1	0	13	4	13	1	No growth	0	1	0	0	0	0	0	0	0	0	0	0	0	0	0	0	0	0	0	0	0	0	0	0
1065	855	990	23.8	0	1	0	7	2		0	No growth	0	1	0	0	0	0	0	0	0	0	0	0	0	0	0	0	0	0	3	0	0	0	3	2
1066	856	438	27.4	0	1	0	12	2	10	1	No growth	0	1	0	0	0	0	0	0	0	0	0	0	0	0	0	0	0	0	0	3	0	0	3	2
1067	857	441	57.4	1	1	0	18	2	12	1	No growth	0	1	0	0	0	0	0	0	0	0	0	0	0	0	0	0	0	0	0	0	0	0	1	1
1068	858	443	51.2	0	1	0	3	2	1	0	No growth	0	1	0	0	0	0	1	0	0	0	0	0	1	0	0	0	0	0	0	0	0	0	3	2
1069	858	443	51.2	0	1	0	7	2	5	1	No growth	0	0	0	0	0	0	1	0	0	0	0	0	1	0	0	0	0	0	0	0	0	0	3	2
1070	859	444	60.4	0	1	0	6	2	-1	0	No growth	0	1	0	0	1	0	0	0	0	0	0	0	0	0	0	0	0	0	3	0	0	0	6	2
1071	860	445	54.4	1	1	0	3	2	0	0	No growth	0	1	0	0	0	0	0	0	0	0	0	0	0	0	0	0	0	0	0	0	0	0	1	1
1072	860	445	54.4	1	1	0	6	2	3	1	No growth	0	0	0	0	0	0	0	0	0	0	0	0	0	0	0	0	0	0	0	0	0	0	1	1
1073	861	447	20.3	0	1	1	6	3	6	1	Sphingomonas paucimobilis	1	1	2	0	0	0	0	0	0	0	0	0	0	0	0	0	0	0	0	0	0	0	0	0
1074	862	448	56.4	1	1	0	6	2	6	1	No growth	0	1	0	0	0	0	0	0	0	0	0	0	0	0	0	0	0	0	0	0	0	0	1	1
1075	863	485	41	1	1	0	13	2	10	1	Burkholderia cepacia	1	1	2	0	0	0	0	0	0	0	0	0	0	0	0	0	0	0	0	0	0	0	0	0
1076	864	449	56.5	0	1	0	4	2	4	1	No growth	0	1	0	0	0	0	0	0	0	0	0	0	0	0	2	0	0	0	0	0	0	0	3	2
1077	865	450	27.6	0	1	0	10	2		0	No growth	0	1	0	0	0	0	0	0	0	0	0	0	0	0	0	0	0	0	0	0	6	0	6	2
1078	866	656	38.7	1	0	0	22	2	17	1	No growth	0	1	0	0	0	0	0	0	0	0	0	0	0	0	0	0	2	0	0	0	0	0	2	2
1079	867	451	59.5	1	1	0	4	2	4	1	No growth	0	1	0	0	0	0	0	0	1	0	0	0	0	0	0	0	0	0	0	0	0	0	2	2
1080	868	452	70.3	0	1	0	8	2	9	1	No growth	0	1	0	0	0	0	0	0	0	0	0	0	0	0	2	0	0	0	0	0	0	0	5	2
1081	869	517	46.8	1	1	0	9	2	6	1	No growth	0	1	0	0	0	0	0	0	0	0	0	0	0	0	0	0	2	0	0	0	0	0	2	2
1082	870	709	41.5	0	1	0	12	2	11	1	contaminant	0	1	0	0	0	0	0	0	0	0	0	0	0	0	0	0	2	0	0	0	0	0	2	2
1083	870	877	41.7	0	0	0	12	2	12	1	No growth	0	0	0	0	0	0	0	0	0	0	0	0	0	0	0	0	0	0	0	0	6	0	6	2
1084	871	1170	71.9	1	1	1	3	4	3	1	No growth	0	1	0	0	0	0	0	0	0	0	0	0	1	0	0	0	0	0	0	0	0	0	4	2
1085	872	457	37.2	1	1	0	5	2	-4	0	No growth	0	1	0	0	0	0	0	0	0	0	0	0	0	0	0	0	0	0	0	3	0	0	3	2
1086	873	672	24.7	1	0	0	15	4	2	1	No growth	0	1	0	0	0	0	0	0	0	0	0	0	0	0	0	0	0	0	0	0	0	0	0	0
1087	874	462	70	0	1	1	3	3	1	0	No growth	0	1	0	0	1	0	0	0	0	0	0	0	0	0	0	0	0	0	0	0	0	0	4	2
1088	875	461	29.2	0	1	1	7	2	6	1	No growth	0	1	0	0	0	0	0	0	0	0	0	0	0	0	0	0	0	0	0	0	0	0	0	0
1089	876	463	54.7	0	1	0	3	2	3	1	No growth	0	1	0	0	0	0	0	0	0	0	0	0	0	0	2	0	0	0	0	0	0	0	3	2
1090	877	466	58.5	1	1	0	8	2	2	1	No growth	0	1	0	0	0	0	0	0	0	0	0	0	0	0	0	0	2	0	0	0	0	0	3	2
1091	878	464	47	1	1	0	6	2	5	1	contaminant	0	1	0	0	0	0	0	0	0	0	0	0	0	0	0	0	0	0	0	3	0	0	3	2
1092	879	795	63.3	1	1	0	9	2	9	1	No growth	0	1	0	0	0	0	0	0	0	0	0	0	0	0	0	0	0	0	0	0	0	0	2	2
1093	880	465	28.2	0	1	1	5	4	5	1	Acinetobacter spp.	1	1	1	0	0	0	0	0	0	0	0	0	0	0	0	0	0	0	0	0	0	0	0	0
1094	880	465	28.2	0	1	1	8	4	8	1	Acinetobacter spp.	1	0	1	0	0	0	0	0	0	0	0	0	0	0	0	0	0	0	0	0	0	0	0	0
1095	880	465	28.2	0	1	1	8	4	8	1	No growth	0	0	0	0	0	0	0	0	0	0	0	0	0	0	0	0	0	0	0	0	0	0	0	0
1096	881	467	37.4	0	1	0	4	2	3	1	contaminant	0	1	0	0	0	0	0	0	0	0	0	0	0	0	0	0	0	0	0	0	0	0	0	0
1097	882	469	33.5	1	1	0	4	4		0	No growth	0	1	0	0	0	0	0	0	0	0	0	0	0	0	0	0	0	0	0	0	0	0	0	0
1098	883	476	34.4	0	1	0	7	2	6	1	No growth	0	1	0	0	0	0	0	0	0	0	0	0	0	0	0	0	0	0	0	0	0	0	0	0
1099	884	473	49.4	0	1	0	4	2	3	1	No growth	0	1	0	0	0	0	0	0	0	0	0	0	0	0	2	0	0	0	0	0	0	0	2	2
1100	885	475	40.5	0	1	0	11	2	10	1	No growth	0	1	0	0	0	0	0	0	0	0	0	1	0	0	0	0	0	0	0	0	0	0	1	1
1101	886	472	72	0	1	1	10	4	9	1	No growth	0	1	0	0	0	0	0	0	0	0	0	0	0	0	0	0	0	0	0	0	0	0	3	2
1102	886	472	72	0	1	1	26	4	25	1	unidentified fungi	1	0	2	0	0	0	0	0	0	0	0	0	0	0	0	0	0	0	0	0	0	0	3	2
1103	887	474	50.1	1	1	1	3	4	3	1	No growth	0	1	0	0	0	0	0	0	0	0	0	0	0	0	0	0	0	0	0	0	0	0	1	1
1104	888	477	67.2	0	1	0	4	2	4	1	No growth	0	1	0	0	0	0	1	0	0	0	0	0	1	0	0	0	0	0	0	0	0	0	4	2
1105	889	879	41.3	1	0	0	8	2	8	1	No growth	0	1	0	0	0	0	0	0	0	0	0	0	0	0	0	0	2	0	0	0	0	0	2	2
1106	890	689	60.7	1	1	1	9	3	9	1	No growth	0	1	0	0	0	0	0	0	0	0	0	0	0	0	0	0	0	0	0	0	0	0	2	2
1107	891	479	76.1	0	1	0	8	2	8	1	No growth	0	1	0	0	0	0	0	0	0	0	0	0	0	0	0	0	0	0	0	0	0	0	3	2
1108	892	480	39	0	1	0	14	4	14	1	No growth	0	1	0	0	0	0	0	0	0	0	0	0	0	0	0	0	0	0	0	0	0	0	0	0
1109	893	482	45.9	0	1	0	21	2	11	1	contaminant	0	1	0	0	0	0	0	0	0	0	0	0	0	0	0	0	0	0	0	0	0	0	0	0
1110	894	521	79.1	0	1	0	15	2	14	1	No growth	0	1	0	0	0	0	0	0	0	0	0	0	0	0	0	0	0	0	0	0	0	0	3	2
1111	895	486	71.6	0	1	1	3	4	3	1	No growth	0	1	0	0	0	0	1	0	0	0	0	0	0	0	0	0	0	0	0	0	0	0	4	2
1112	896	487	56.2	0	1	0	3	2	2	1	No growth	0	1	0	0	0	0	0	0	0	0	0	0	0	0	0	0	2	0	0	0	0	0	3	2
1113	896	1253	57	0	1	0	16	2	13	1	No growth	0	0	0	0	0	0	0	0	0	0	0	0	0	0	0	0	2	0	0	0	0	0	3	2
1114	896	1364	57.1	0	1	0	5	2	5	1	No growth	0	0	0	0	0	0	0	0	0	0	0	0	0	0	0	0	2	0	0	0	0	0	3	2
1115	897	489	59.4	0	1	0	20	2	11	1	No growth	0	1	0	0	0	0	0	0	0	0	0	0	0	0	0	0	2	0	0	0	0	0	3	2
1116	898	490	38.8	1	1	0	3	4	1	0	No growth	0	1	0	0	0	0	0	0	0	0	0	0	0	0	0	0	0	0	0	0	0	0	0	0
1117	899	514	55	1	1	0	10	2	6	1	No growth	0	1	0	0	0	0	0	0	0	0	0	0	0	0	0	0	0	0	0	0	0	0	1	1
1118	900	557	77.1	0	1	0	10	2	10	1	No growth	0	1	0	0	0	0	0	0	0	0	0	0	0	0	0	0	0	0	0	0	6	0	9	2
1119	901	798	43.1	0	0	0	7	2	4	1	No growth	0	1	0	0	0	0	0	0	0	0	0	0	0	0	0	0	0	0	0	0	0	0	0	0
1120	901	798	43.1	0	0	0	9	2	6	1	No growth	0	0	0	0	0	0	0	0	0	0	0	0	0	0	0	0	0	0	0	0	0	0	0	0
1121	901	1304	43.6	0	1	0	3	2		0	No growth	0	0	0	0	0	0	0	0	0	0	0	0	0	0	0	0	0	0	0	0	0	0	0	0
1122	901	1442	43.8	0	1	0	7	2	7	1	No growth	0	0	0	0	0	0	0	0	0	0	0	0	0	0	0	0	2	0	0	0	0	0	2	2
1123	902	492	54.5	0	1	0	4	2	3	1	contaminant	0	1	0	0	1	0	1	0	0	0	0	0	1	0	0	0	0	0	0	0	0	0	4	2
1124	903	1918	65	0	1	1	14	3	2	1	No growth	0	1	0	0	1	0	0	0	0	0	0	0	0	0	0	0	0	0	0	0	0	0	3	2
1125	904	494	50.4	0	1	0	6	2	7	1	No growth	0	1	0	0	0	0	0	0	0	0	0	0	0	0	2	0	0	0	3	0	0	0	6	2
1126	905	496	62.6	0	1	0	5	2	4	1	No growth	0	1	0	0	1	0	0	0	0	0	0	0	0	0	0	0	0	0	0	0	6	0	9	2
1127	906	495	55.2	0	1	0	6	2	7	1	No growth	0	1	0	0	1	0	0	0	0	0	0	0	0	0	0	0	0	0	0	0	0	0	2	2
1128	907	499	47	0	1	0	3	2	4	1	No growth	0	1	0	0	1	0	0	0	0	0	0	0	0	0	0	0	0	0	0	0	0	0	1	1
1129	908	501	69.5	1	1	0	3	2	2	1	No growth	0	1	0	0	0	0	0	0	0	0	0	0	1	0	0	0	0	0	0	0	0	0	3	2
1130	909	522	52	1	1	0	4	2	5	1	No growth	0	1	0	0	0	0	0	0	0	0	0	0	1	0	0	0	0	0	0	0	0	0	2	2
1131	910	502	35.5	0	0	0	3	2	1	0	No growth	0	1	0	0	0	0	0	0	0	0	0	0	0	0	0	0	0	0	0	0	0	0	0	0
1132	911	913	22.2	0	1	0	18	2	18	1	Enterococcus spp.	1	1	2	0	1	0	0	0	0	0	0	0	0	0	0	0	0	0	3	0	0	0	4	2
1133	912	503	62	1	1	0	14	2	0	0	No growth	0	1	0	0	0	0	0	0	0	0	0	0	0	1	0	0	0	0	0	0	0	0	3	2
1134	913	505	30	0	1	0	7	2	7	1	No growth	0	1	0	0	0	0	0	0	0	0	0	0	0	0	0	0	0	0	0	0	0	0	0	0
1135	914	507	34.9	1	1	0	7	2	7	1	No growth	0	1	0	0	0	0	0	0	0	0	0	0	0	0	0	0	0	0	0	3	0	0	3	2
1136	915	506	53.1	1	1	0	7	2	7	1	No growth	0	1	0	0	0	0	0	0	0	0	0	0	0	0	0	0	0	0	0	0	0	0	1	1
1137	916	504	45	1	1	1	7	4	7	1	contaminant	0	1	0	0	0	0	0	0	0	0	0	0	0	0	0	0	0	0	0	0	0	0	0	0
1138	917	508	66.1	1	1	1	6	4	6	1	No growth	0	1	0	0	0	0	0	0	0	0	1	0	0	1	0	0	0	0	0	0	0	0	4	2
1139	917	508	66.1	1	1	1	6	4	6	1	contaminant	0	0	0	0	0	0	0	0	0	0	1	0	0	1	0	0	0	0	0	0	0	0	4	2
1140	918	649	69.7	0	1	0	7	2	8	1	No growth	0	1	0	0	0	0	0	0	0	0	0	0	0	0	0	2	0	0	0	0	0	0	4	2
1141	919	509	72.5	1	1	0	5	2	2	1	No growth	0	1	0	0	0	0	0	0	0	0	0	0	0	1	0	0	2	0	0	0	0	0	6	2
1142	920	510	20	1	1	1	13	3	13	1	No growth	0	1	0	0	0	0	1	0	0	0	0	0	0	0	0	0	0	0	0	0	0	0	1	1
1143	921	2599	49.2	0	1	0	3	2	4	1	No growth	0	1	0	0	0	0	0	0	0	0	0	0	0	0	2	0	0	0	0	0	0	0	2	2
1144	922	513	30.9	1	1	0	7	2	5	1	No growth	0	1	0	0	0	0	0	0	0	0	0	0	1	0	0	0	0	0	0	0	0	0	1	1
1145	923	511	58.4	0	1	0	10	2	10	1	No growth	0	1	0	0	0	0	0	0	0	0	0	0	0	0	0	0	0	0	0	0	0	0	1	1
1146	923	588	58.5	0	1	0	3	2	3	1	No growth	0	0	0	0	0	0	0	0	0	0	0	0	0	0	0	0	0	0	0	0	0	0	1	1
1147	924	512	41.2	0	1	1	23	4	23	1	Burkholderia cepacia	1	1	2	0	0	0	0	0	0	0	0	0	0	0	0	0	0	0	0	0	0	0	0	0
1148	925	601	42.7	0	1	0	20	3	14	1	Burkholderia cepacia	1	1	2	0	0	0	0	0	0	0	0	0	0	0	0	0	2	0	0	0	0	0	2	2
1149	926	3150	54.5	0	1	0	6	2		0	No growth	0	1	0	0	0	0	0	0	0	0	0	1	0	0	2	0	0	0	3	0	0	0	7	2
1150	927	516	45.9	0	1	0	6	2	2	1	No growth	0	1	0	0	0	0	0	0	0	0	0	0	0	0	2	0	0	0	0	0	0	0	2	2
1151	928	519	30.2	1	1	0	8	2	8	1	No growth	0	1	0	0	0	0	0	0	0	0	0	0	0	0	0	0	0	0	0	0	0	0	0	0
1152	929	614	35.9	1	0	0	15	2	13	1	Staphylococcus aureus	1	1	1	0	0	0	0	0	0	0	0	0	0	0	0	0	2	0	0	0	0	0	2	2
1153	929	614	35.9	1	0	0	15	2	13	1	No growth	0	0	0	0	0	0	0	0	0	0	0	0	0	0	0	0	2	0	0	0	0	0	2	2
1154	929	729	36	1	1	0	4	2	4	1	Staphylococcus aureus	1	0	1	0	0	0	0	0	0	0	0	0	0	0	0	0	2	0	0	0	0	0	2	2
1155	929	729	36	1	1	0	3	2	3	1	Staphylococcus aureus	1	0	1	0	0	0	0	0	0	0	0	0	0	0	0	0	2	0	0	0	0	0	2	2
1156	930	520	54.3	0	1	1	5	3	4	1	No growth	0	1	0	1	1	0	0	0	0	0	0	0	1	0	0	0	0	0	0	0	0	0	4	2
1157	931	524	37.9	0	1	0	6	2	3	1	No growth	0	1	0	0	0	0	0	0	0	0	0	0	0	0	0	0	0	0	0	3	0	0	3	2
1158	932	523	23.6	1	1	0	4	2	5	1	No growth	0	1	0	0	0	0	0	0	0	0	0	0	0	0	0	0	0	0	0	0	0	0	0	0
1159	933	528	47	1	1	0	5	2	5	1	No growth	0	1	0	0	0	0	0	0	0	0	0	0	0	0	0	0	0	0	0	0	0	0	0	0
1160	934	527	72	1	1	0	3	4	2	1	No growth	0	1	0	0	0	0	0	0	0	0	0	0	0	0	0	0	0	0	3	0	0	0	6	2
1161	934	527	72	1	1	0	14	4	13	1	contaminant	0	0	0	0	0	0	0	0	0	0	0	0	0	0	0	0	0	0	3	0	0	0	6	2
1162	934	527	72	1	1	0	10	4	9	1	No growth	0	0	0	0	0	0	0	0	0	0	0	0	0	0	0	0	0	0	3	0	0	0	6	2
1163	935	615	46.3	1	1	0	6	2	6	1	No growth	0	1	0	0	0	0	0	0	0	0	0	0	0	0	0	0	2	0	0	0	0	0	2	2
1164	936	529	57.2	1	1	0	5	3	4	1	No growth	0	1	0	0	0	0	0	0	0	0	0	0	0	0	0	0	0	0	0	0	0	0	1	1
1165	937	530	34.3	0	1	1	4	3	3	1	No growth	0	1	0	0	0	0	0	0	0	0	1	0	0	0	0	0	0	0	3	0	0	0	4	2
1166	938	657	38.2	1	1	0	28	2	28	1	No growth	0	1	0	0	0	0	0	0	0	0	0	0	0	0	0	0	0	0	3	0	0	0	3	2
1167	939	3436	97.4	1	1	0	3	2	3	1	contaminant	0	1	0	0	0	0	0	0	0	0	0	0	0	1	0	0	0	0	0	0	0	0	5	2
1168	940	532	58.6	1	1	0	23	2	1	0	Staphylococcus aureus	1	1	1	0	1	0	0	0	0	0	0	0	0	0	2	0	0	0	0	0	0	0	4	2
1169	941	533	34.7	1	1	0	6	2	7	1	No growth	0	1	0	0	0	0	0	0	0	0	0	0	0	0	2	0	0	0	0	0	0	0	2	2
1170	942	535	75.1	1	1	0	3	2	3	1	No growth	0	1	0	0	0	0	0	0	0	0	0	0	0	0	2	0	0	0	0	0	0	0	5	2
1171	943	555	38.2	1	1	0	35	2	4	1	No growth	0	1	0	0	0	0	0	0	0	0	0	1	0	0	0	0	2	0	0	0	0	0	3	2
1172	943	555	38.2	1	1	0	42	2	11	1	No growth	0	0	0	0	0	0	0	0	0	0	0	1	0	0	0	0	2	0	0	0	0	0	3	2
1173	944	539	67.2	1	1	0	14	2	13	1	No growth	0	1	0	0	1	0	1	0	1	0	0	0	0	0	0	0	0	0	0	0	0	0	5	2
1174	944	3021	69.6	1	1	0	8	2	8	1	No growth	0	0	0	0	1	0	0	0	1	0	0	0	0	1	0	0	0	0	0	0	0	0	5	2
1175	945	537	57.6	1	1	0	4	2	4	1	No growth	0	1	0	0	0	0	0	0	0	0	0	0	0	0	0	0	0	0	3	0	0	0	4	2
1176	946	538	44.3	0	1	0	4	2	2	1	Staphylococcus aureus	1	1	1	0	0	0	0	0	0	0	0	0	0	0	0	0	0	0	3	0	0	0	3	2
1177	946	3555	47.3	0	1	0	11	2	10	1	contaminant	0	0	0	0	1	0	0	0	0	0	0	0	0	0	0	0	0	0	0	0	0	0	1	1
1178	947	1184	61.2	0	1	0	4	2	4	1	Staphylococcus aureus	1	1	1	0	0	0	0	0	0	0	0	0	0	0	0	0	0	0	3	0	0	0	5	2
1179	948	2294	22.2	0	1	0	6	2	5	1	No growth	0	1	0	0	0	0	0	0	0	0	0	0	0	0	0	0	0	0	0	0	0	0	0	0
1180	949	540	24.6	1	1	1	4	4	4	1	Burkholderia cepacia	1	1	2	0	0	0	0	0	0	0	0	0	0	0	0	0	0	0	0	0	0	0	0	0
1181	950	1010	32.6	1	1	0	19	2	15	1	No growth	0	1	0	0	0	0	0	0	0	0	0	0	0	0	0	0	0	0	0	3	0	0	3	2
1182	951	751	32.3	1	1	0	16	2	11	1	No growth	0	1	0	0	1	0	0	0	0	0	0	0	0	0	0	0	2	0	0	0	0	0	3	2
1183	951	751	32.3	1	1	0	17	2	12	1	No growth	0	0	0	0	1	0	0	0	0	0	0	0	0	0	0	0	2	0	0	0	0	0	3	2
1184	951	751	32.3	1	1	0	39	2	34	1	No growth	0	0	0	0	1	0	0	0	0	0	0	0	0	0	0	0	2	0	0	0	0	0	3	2
1185	952	622	39.5	0	0	0	36	2	22	1	Enterobacter cloacae	1	1	2	0	0	0	0	0	0	0	0	0	0	0	0	0	0	0	0	0	0	0	0	0
1186	953	542	49.7	1	1	1	5	4	5	1	Klebsiella pneumoniae	1	1	1	0	0	0	0	0	0	0	0	0	0	0	0	0	0	0	0	0	0	0	0	0
1187	954	544	69.4	1	1	0	15	2	15	1	contaminant	0	1	0	0	1	0	0	0	0	0	0	0	0	0	0	0	0	0	0	0	0	0	3	2
1188	955	543	54.6	0	1	0	18	2	14	1	Burkholderia cepacia	1	1	2	0	0	0	0	0	0	0	0	0	0	0	0	0	2	0	0	0	0	0	3	2
1189	956	922	51.3	0	1	0	5	2	6	1	No growth	0	1	0	0	0	0	0	0	0	0	0	0	0	0	2	0	0	0	0	0	0	0	3	2
1190	957	545	58.6	1	1	0	3	2	2	1	No growth	0	1	0	0	0	0	1	0	0	0	0	1	0	0	0	0	0	0	0	0	0	0	3	2
1191	958	547	59.1	1	0	0	5	2	5	1	No growth	0	1	0	0	0	0	0	0	0	0	0	0	0	0	0	0	0	0	0	0	0	0	1	1
1192	958	547	59.1	1	0	0	9	2	9	1	No growth	0	0	0	0	0	0	0	0	0	0	0	0	0	0	0	0	0	0	0	0	0	0	1	1
1193	959	546	60.2	1	1	1	5	3	5	1	No growth	0	1	0	1	0	0	0	0	0	0	0	0	1	0	0	0	0	0	0	0	0	0	4	2
1194	960	624	50.5	0	1	0	36	2	36	1	Escherichia coli	1	1	1	0	0	0	0	0	0	0	0	0	0	0	0	0	2	0	0	0	0	0	3	2
1195	961	548	54.7	1	1	0	9	2	8	1	Burkholderia cepacia	1	1	2	0	0	0	0	0	0	0	0	0	0	0	0	0	0	0	0	0	0	0	1	1
1196	962	550	58.2	0	1	0	42	2	34	1	No growth	0	1	0	0	0	0	0	0	0	0	0	0	0	0	0	0	0	0	0	0	0	0	1	1
1197	962	550	58.2	0	1	0	76	2	68	1	No growth	0	0	0	0	0	0	0	0	0	0	0	0	0	0	0	0	0	0	0	0	0	0	1	1
1198	963	552	40	0	1	0	14	2	14	1	No growth	0	1	0	0	0	0	0	0	0	0	0	0	0	0	0	0	2	0	0	0	0	0	2	2
1199	964	1671	61.7	0	1	0	10	2	1	0	No growth	0	1	0	0	0	0	0	0	0	0	0	1	0	0	0	0	0	0	0	0	0	0	3	2
1200	965	553	18.5	1	1	1	6	4	5	1	Burkholderia cepacia	1	1	2	0	0	0	0	0	0	0	0	0	0	0	0	0	0	0	0	0	0	0	0	0
1201	966	554	71.3	1	1	0	4	2	5	1	unidentified fungi	1	1	2	0	0	0	0	0	0	0	1	0	0	1	0	0	0	0	0	0	0	0	5	2
1202	967	1034	63.6	0	1	0	4	2	4	1	Gemella morbillorum	1	1	2	0	0	0	0	0	0	0	0	0	0	0	2	0	0	0	0	0	0	0	4	2
1203	967	2117	64.7	0	1	0	5	2	5	1	No growth	0	0	0	0	0	0	1	0	0	0	0	0	1	0	0	0	0	0	0	0	0	0	4	2
1204	968	556	58.7	0	1	1	4	3	4	1	No growth	0	1	0	0	0	0	1	0	0	0	0	0	1	0	0	0	0	0	3	0	0	0	6	2
1205	969	558	57.5	0	1	0	4	2	3	1	No growth	0	1	0	0	0	0	1	0	0	0	0	0	0	0	0	0	0	0	3	0	0	0	5	2
1206	970	559	38.3	0	1	0	9	2	7	1	No growth	0	1	0	0	0	0	0	0	0	0	0	0	0	0	0	0	2	0	0	0	0	0	2	2
1207	971	568	72.9	0	0	0	20	2	17	1	No growth	0	1	0	0	1	0	0	0	0	0	0	0	0	0	0	0	0	0	0	0	0	0	4	2
1208	972	566	55.6	1	1	0	26	2	26	1	No growth	0	1	0	0	0	0	0	0	1	0	0	0	0	0	0	0	0	0	0	0	0	0	2	2
1209	973	564	50	1	1	0	22	4	13	1	Enterococcus spp.	1	1	2	0	0	0	0	0	0	0	0	0	0	0	0	0	2	0	0	0	0	0	3	2
1210	974	565	48.3	1	1	1	8	4	7	1	No growth	0	1	0	0	0	0	0	0	0	0	0	0	0	0	0	0	0	0	0	0	0	0	0	0
1211	974	565	48.3	1	1	1	10	4	9	1	Acinetobacter spp.	1	0	1	0	0	0	0	0	0	0	0	0	0	0	0	0	0	0	0	0	0	0	0	0
1212	975	567	51.2	0	1	0	19	2	12	1	No growth	0	1	0	0	0	0	1	0	0	0	0	0	0	0	0	0	0	0	0	0	0	0	2	2
1213	976	2011	47	0	1	0	6	2	4	1	No growth	0	1	0	0	0	0	0	0	0	0	0	0	0	0	0	0	2	0	0	0	0	0	2	2
1214	977	569	32	1	0	0	26	2	26	1	No growth	0	1	0	0	0	0	0	0	0	0	0	0	0	0	0	0	0	0	0	0	0	0	0	0
1215	978	570	58.8	1	1	0	5	2	5	1	No growth	0	1	0	0	0	0	0	0	0	0	0	0	0	1	0	0	0	0	0	0	0	0	2	2
1216	979	1156	49.1	1	1	1	7	4	6	1	Burkholderia cepacia	1	1	2	0	1	0	0	0	0	0	0	0	0	0	0	0	0	0	0	0	0	0	1	1
1217	980	591	57.6	1	1	0	14	2	7	1	Burkholderia cepacia	1	1	2	0	0	0	0	0	0	0	0	0	0	0	0	0	0	0	0	0	0	0	1	1
1218	981	571	41.1	1	1	0	6	2	5	1	No growth	0	1	0	0	0	0	0	0	0	0	0	0	0	0	0	0	2	3	0	0	0	0	5	2
1219	982	574	55.1	0	1	0	9	3	9	1	contaminant	0	1	0	0	1	0	0	0	0	0	0	0	0	0	0	0	0	0	0	0	0	0	2	2
1220	983	572	32.1	1	1	0	5	2	5	1	Salmonella spp.	1	1	2	0	0	0	0	0	0	0	0	0	0	0	0	0	0	0	0	0	0	0	0	0
1221	984	573	50.3	1	1	0	6	2	3	1	No growth	0	1	0	0	0	0	0	0	0	0	0	0	0	1	0	0	0	0	0	0	0	0	2	2
1222	985	576	60	1	1	0	4	2	2	1	No growth	0	1	0	0	0	0	0	0	0	0	0	0	0	0	0	0	0	0	3	0	0	0	5	2
1223	985	885	60.3	1	1	0	7	2	7	1	contaminant	0	0	0	0	0	0	0	0	0	0	0	0	0	0	0	0	0	0	0	0	0	0	2	2
1224	986	577	49.4	0	1	0	8	4	8	1	No growth	0	1	0	0	0	0	0	0	0	0	0	0	0	0	0	0	0	0	0	0	0	0	0	0
1225	987	1826	42.3	1	0	0	15	4	3	1	No growth	0	1	0	0	0	0	0	0	0	0	0	0	0	0	0	0	0	0	0	0	0	0	0	0
1226	988	2313	49.3	1	1	0	10	2	1	0	Staphylococcus aureus	1	1	1	0	0	0	0	0	0	0	0	0	0	0	0	0	0	0	3	0	0	0	3	2
1227	989	716	31.9	1	1	1	3	4	3	1	No growth	0	1	0	0	0	0	0	0	0	0	0	0	0	0	0	0	0	0	0	3	0	0	3	2
1228	990	693	52.1	0	1	0	16	2	16	1	No growth	0	1	0	0	0	0	0	0	0	0	0	0	0	0	0	0	2	0	0	0	0	0	3	2
1229	991	579	68	1	1	0	8	2	8	1	Burkholderia cepacia	1	1	2	0	0	0	1	0	1	0	0	0	0	0	0	0	0	0	0	0	0	0	4	2
1230	992	842	56.3	1	1	0	9	2	10	1	No growth	0	1	0	0	0	0	0	0	0	0	0	0	0	0	0	0	2	0	0	0	0	0	3	2
1231	993	580	58.5	0	1	0	5	2	5	1	No growth	0	1	0	0	0	1	0	0	0	0	0	0	0	0	0	0	0	0	0	0	0	0	2	2
1232	993	580	58.5	0	1	0	20	2	20	1	No growth	0	0	0	0	0	1	0	0	0	0	0	0	0	0	0	0	0	0	0	0	0	0	2	2
1233	994	668	54.7	1	0	0	27	4	24	1	No growth	0	1	0	0	0	0	0	0	0	0	0	0	0	0	0	0	0	0	0	0	0	0	1	1
1234	994	668	54.7	1	0	0	40	2	37	1	No growth	0	0	0	0	0	0	0	0	0	0	0	0	0	0	0	0	0	0	0	0	0	0	1	1
1235	995	581	19.6	1	1	0	12	2	12	1	No growth	0	1	0	0	0	0	0	0	0	0	0	1	0	0	0	0	0	0	0	0	0	0	1	1
1236	996	584	39.6	0	1	0	26	2	6	1	No growth	0	1	0	0	0	0	1	0	0	0	0	0	0	0	0	0	0	0	0	0	0	0	1	1
1237	997	585	49.2	1	1	0	38	2	22	1	contaminant	0	1	0	0	0	0	0	0	0	0	0	0	0	0	0	0	0	0	0	0	0	0	0	0
1238	998	586	85.1	1	1	0	7	2	0	0	No growth	0	1	0	0	0	0	0	0	0	0	0	0	0	0	0	0	0	0	0	0	0	0	4	2
1239	998	586	85.1	1	1	0	10	2	3	1	No growth	0	0	0	0	0	0	0	0	0	0	0	0	0	0	0	0	0	0	0	0	0	0	4	2
1240	999	587	61.6	1	1	0	19	2	19	1	No growth	0	1	0	0	0	0	0	0	0	0	0	0	0	0	0	0	0	0	0	0	0	0	2	2
1241	1000	910	57.6	1	1	0	3	2	3	1	No growth	0	1	0	0	1	0	0	0	0	0	0	0	1	0	0	0	0	0	0	0	0	0	3	2
1242	1001	589	53.8	1	1	1	3	3	1	0	No growth	0	1	0	1	0	0	1	0	0	0	0	0	0	0	0	0	0	0	0	0	0	0	3	2
1243	1002	1196	38.9	0	1	0	6	2	6	1	No growth	0	1	0	0	0	0	0	0	0	0	0	0	0	0	0	0	0	0	0	0	0	0	0	0
1244	1003	796	32.7	1	0	0	5	2	5	1	Burkholderia cepacia	1	1	2	0	0	0	0	0	0	0	0	0	0	0	0	0	0	0	0	0	0	0	0	0
1245	1004	592	28.7	0	1	0	32	2	33	1	No growth	0	1	0	0	0	0	0	0	0	0	0	0	0	0	0	0	2	0	0	0	0	0	2	2
1246	1005	2655	59	0	1	0	25	2	0	0	Staphylococcus aureus	1	1	1	0	0	0	0	0	0	0	0	0	0	0	2	0	0	0	3	0	0	0	6	2
1247	1006	2460	64.5	1	0	1	10	4	6	1	No growth	0	1	0	0	0	0	0	0	0	0	0	0	0	0	0	0	0	0	0	0	0	0	2	2
1248	1007	593	62.6	1	1	0	3	2	3	1	Klebsiella pneumoniae	1	1	1	0	0	0	0	0	0	0	0	0	0	0	0	0	2	0	0	0	0	0	4	2
1249	1008	594	32.6	0	1	1	3	4	3	1	Burkholderia cepacia	1	1	2	0	0	0	0	0	0	0	0	0	0	0	0	0	0	0	0	0	0	0	0	0
1250	1009	595	69.3	0	1	0	7	2	7	1	No growth	0	1	0	0	0	0	0	0	0	0	0	0	0	0	0	0	0	0	0	0	0	0	2	2
1251	1010	596	66.8	1	1	0	3	2	-1	0	Staphylococcus aureus	1	1	1	0	0	0	0	0	0	0	0	0	0	0	0	0	0	0	0	0	0	0	2	2
1252	1011	597	51.1	0	1	0	3	2	3	1	No growth	0	1	0	0	0	0	0	0	0	0	0	0	1	0	0	0	0	0	0	0	0	0	2	2
1253	1012	598	59.6	1	1	0	7	2	7	1	Acinetobacter spp.	1	1	1	0	0	0	0	0	0	0	0	0	1	0	0	0	0	0	0	0	0	0	2	2
1254	1013	829	66	1	1	0	5	2	3	1	contaminant	0	1	0	0	0	0	0	0	0	0	0	0	0	0	0	0	0	0	0	0	0	0	2	2
1255	1014	599	18.6	1	0	0	49	2	21	1	No growth	0	1	0	0	0	0	0	0	0	0	0	0	0	0	0	0	0	0	0	0	0	0	0	0
1256	1014	599	18.6	1	0	0	62	2	34	1	No growth	0	0	0	0	0	0	0	0	0	0	0	0	0	0	0	0	0	0	0	0	0	0	0	0
1257	1015	603	61.7	1	1	0	8	2	8	1	No growth	0	1	0	0	0	0	0	0	0	0	0	0	0	0	0	0	0	0	0	0	0	0	2	2
1258	1016	602	65.4	0	1	0	33	2	34	1	Sphingomonas paucimobilis	1	1	2	0	0	0	0	0	0	0	0	0	0	0	0	0	2	0	0	0	0	0	4	2
1259	1017	604	30.3	0	1	0	4	4	2	1	No growth	0	1	0	0	0	0	0	0	0	0	0	0	0	0	0	0	2	0	0	0	0	0	2	2
1260	1018	605	53.2	1	1	1	3	2	3	1	No growth	0	1	0	0	0	0	0	0	0	0	0	0	0	0	0	0	0	0	0	0	0	0	1	1
1261	1019	760	59.2	1	0	0	6	2	5	1	No growth	0	1	0	0	0	0	0	0	0	0	0	0	0	0	0	0	0	0	3	0	0	0	4	2
1262	1020	607	25.1	1	1	0	13	2	13	1	No growth	0	1	0	0	0	0	0	0	0	0	0	0	0	0	0	0	0	0	0	3	0	0	3	2
1263	1020	607	25.1	1	1	0	25	2	25	1	No growth	0	0	0	0	0	0	0	0	0	0	0	0	0	0	0	0	0	0	0	3	0	0	3	2
1264	1021	1130	58.4	1	1	0	8	2	8	1	No growth	0	1	0	0	0	0	0	0	0	0	0	0	1	0	0	0	0	0	0	0	0	0	2	2
1265	1022	609	60.6	1	1	0	3	2	3	1	No growth	0	1	0	0	0	0	0	0	0	0	0	1	0	0	0	0	0	0	0	0	0	0	3	2
1266	1023	610	38.5	1	0	0	8	2	7	1	No growth	0	1	0	0	0	0	0	0	0	0	0	0	0	0	0	0	0	0	0	3	0	0	3	2
1267	1024	991	70.6	1	1	0	8	4	6	1	No growth	0	1	0	0	0	0	0	0	0	0	0	0	0	0	0	0	2	0	0	0	0	0	5	2
1268	1025	878	44.9	1	1	0	11	2	8	1	No growth	0	1	0	0	1	0	0	0	0	0	0	0	0	0	2	0	0	0	3	0	0	0	6	2
1269	1025	1095	45.1	1	1	0	25	2	25	1	contaminant	0	0	0	0	1	0	0	0	0	0	0	0	0	0	2	0	0	0	3	0	0	0	6	2
1270	1026	612	28.3	1	1	0	3	2	3	1	No growth	0	1	0	0	0	0	0	0	0	0	0	0	0	0	0	0	0	0	0	0	0	0	0	0
1271	1026	639	28.3	1	1	0	31	2	31	1	contaminant	0	0	0	0	0	0	0	0	0	0	0	0	0	0	0	0	0	0	0	0	0	0	0	0
1272	1027	1909	69.5	1	1	0	9	2	6	1	Acinetobacter spp.	1	1	1	0	1	0	0	0	0	0	0	0	0	0	0	0	0	0	3	0	0	0	6	2
1273	1028	613	62	1	1	0	16	2	4	1	No growth	0	1	0	0	0	0	0	0	0	0	0	0	0	0	0	0	0	3	0	0	0	0	5	2
1274	1029	924	58.6	1	1	0	4	2	1	0	No growth	0	1	0	0	0	0	0	0	0	0	0	0	0	0	0	0	2	0	0	0	0	0	3	2
1275	1029	924	58.6	1	1	0	26	2	23	1	No growth	0	0	0	0	0	0	0	0	0	0	0	0	0	0	0	0	2	0	0	0	0	0	3	2
1276	1030	1659	23.2	0	0	0	16	4	4	1	No growth	0	1	0	0	1	0	0	0	0	0	0	0	0	0	0	0	0	0	0	0	0	0	1	1
1277	1031	665	44.3	1	1	0	6	2	5	1	No growth	0	1	0	0	0	0	0	0	0	0	0	0	0	0	0	0	2	0	0	0	0	0	2	2
1278	1032	616	34.8	0	1	0	19	2	18	1	Burkholderia cepacia	1	1	2	0	0	0	0	0	0	0	0	0	0	0	0	0	0	0	0	0	0	0	0	0
1279	1033	2872	76.4	0	1	0	33	2	32	1	No growth	0	1	0	0	0	0	0	0	0	0	0	0	0	0	0	0	0	0	0	0	0	0	3	2
1280	1034	1084	50.6	0	1	0	11	2	5	1	No growth	0	1	0	0	0	0	0	0	0	0	0	0	0	0	0	0	0	0	0	0	6	0	7	2
1281	1035	617	61.9	0	1	0	4	2	3	1	No growth	0	1	0	0	0	0	0	0	0	0	0	0	0	0	0	0	0	0	0	0	0	0	2	2
1282	1036	2437	34.2	1	1	0	35	4	35	1	Burkholderia cepacia	1	1	2	0	0	0	0	0	1	0	0	0	0	0	0	0	0	0	0	0	0	0	1	1
1283	1037	618	46.1	1	1	0	11	2	8	1	No growth	0	1	0	0	0	0	0	0	0	0	0	0	0	0	0	0	0	0	0	3	0	0	3	2
1284	1038	619	56.7	1	1	0	46	2	46	1	No growth	0	1	0	0	0	0	0	0	0	0	0	0	0	0	2	0	0	0	0	0	0	0	3	2
1285	1039	621	46.7	0	1	0	3	2	2	1	No growth	0	1	0	0	0	0	1	0	0	0	0	0	0	0	2	0	0	0	0	0	0	0	3	2
1286	1040	1577	45.7	0	1	0	4	2	2	1	unidentified fungi	1	1	2	0	0	0	0	0	0	0	0	0	0	0	2	0	0	0	0	0	0	0	2	2
1287	1041	707	63.3	0	0	0	17	4	16	1	Burkholderia cepacia	1	1	2	0	0	0	0	0	0	0	0	0	0	0	0	0	2	0	0	0	0	0	4	2
1288	1041	707	63.3	0	0	0	23	4	22	1	Burkholderia cepacia	1	0	2	0	0	0	0	0	0	0	0	0	0	0	0	0	2	0	0	0	0	0	4	2
1289	1042	626	48.1	1	1	0	4	2	3	1	No growth	0	1	0	0	0	0	0	0	0	0	0	0	0	0	0	0	0	0	0	0	0	0	0	0
1290	1043	627	55.2	0	0	0	21	2	17	1	Klebsiella pneumoniae	1	1	1	0	0	0	0	0	0	0	0	0	0	0	0	0	0	0	0	0	0	0	1	1
1291	1044	625	76.5	0	1	0	4	2	4	1	No growth	0	1	0	0	0	0	1	0	0	0	0	0	0	0	0	0	0	0	0	0	0	0	4	2
1292	1045	868	57.4	0	0	1	8	4	8	1	Trichosporon asahii	1	1	2	0	0	0	0	0	0	0	0	0	0	0	0	0	0	0	0	0	0	0	1	1
1293	1045	868	57.4	0	0	1	21	4	21	1	contaminant	0	0	0	0	0	0	0	0	0	0	0	0	0	0	0	0	0	0	0	0	0	0	1	1
1294	1045	868	57.4	0	0	1	34	4	34	1	Pseudomonas aeruginosa	1	0	1	0	0	0	0	0	0	0	0	0	0	0	0	0	0	0	0	0	0	0	1	1
1295	1046	628	66.1	1	1	0	6	2	6	1	No growth	0	1	0	0	0	0	0	0	0	0	0	0	0	0	2	0	0	0	0	0	0	0	4	2
1296	1047	630	40.7	1	1	0	24	2	24	1	No growth	0	1	0	0	0	0	0	0	0	0	0	0	0	0	0	0	2	0	0	0	0	0	2	2
1297	1048	727	56	1	0	0	12	2	8	1	No growth	0	1	0	0	0	0	0	0	0	0	0	0	0	0	0	0	2	0	0	0	0	0	3	2
1298	1049	631	56.7	0	1	0	12	2	12	1	No growth	0	1	0	0	0	0	0	0	0	0	0	0	0	0	0	0	0	0	0	0	0	0	1	1
1299	1050	866	58.5	0	0	0	6	2	3	1	No growth	0	1	0	0	0	0	0	0	0	0	0	0	0	0	0	0	2	0	0	0	0	0	3	2
1300	1051	634	36.2	0	1	0	9	2	9	1	No growth	0	1	0	0	0	0	0	0	0	0	0	0	0	0	0	0	0	0	0	0	0	0	0	0
1301	1052	635	27.5	0	1	0	12	2	5	1	No growth	0	1	0	0	0	0	0	0	0	0	0	0	0	0	0	0	0	0	3	0	0	0	3	2
1302	1053	637	61.8	0	1	0	12	2		0	No growth	0	1	0	0	0	0	0	0	0	0	0	0	0	1	0	0	0	0	0	0	0	0	3	2
1303	1054	636	54.8	0	1	0	5	2	5	1	No growth	0	1	0	0	0	0	1	0	0	0	0	0	0	0	0	0	0	0	0	0	0	0	2	2
1304	1055	638	58.9	1	1	0	3	2	3	1	No growth	0	1	0	0	0	0	0	0	1	0	0	0	0	0	0	0	0	0	0	0	0	0	2	2
1305	1056	640	19.7	1	1	1	11	3	11	1	Burkholderia cepacia	1	1	2	0	0	0	0	0	0	0	0	0	0	0	0	0	0	0	0	0	0	0	0	0
1306	1057	644	45.4	1	1	0	3	2	4	1	No growth	0	1	0	0	0	0	0	0	0	0	0	1	0	0	0	0	0	0	0	0	0	0	1	1
1307	1058	643	66.7	0	1	0	5	2	5	1	No growth	0	1	0	0	0	0	0	0	0	0	0	0	1	0	0	0	0	0	0	0	0	0	3	2
1308	1059	648	65.7	1	1	0	9	2	8	1	No growth	0	1	0	0	0	0	0	0	0	0	0	0	1	0	0	0	0	0	0	0	0	0	3	2
1309	1060	647	49.9	0	1	1	21	4	21	1	No growth	0	1	0	0	0	0	1	0	0	0	0	0	0	0	0	0	0	0	0	0	0	0	1	1
1310	1060	1652	51	0	1	1	110	3	109	1	No growth	0	0	0	0	1	0	0	0	0	0	0	0	0	0	0	0	0	0	0	0	0	0	2	2
1311	1061	650	54.8	1	1	0	6	2	0	0	contaminant	0	1	0	0	0	0	0	0	0	0	0	0	1	0	0	0	0	0	0	0	0	0	2	2
1312	1062	652	37.8	0	1	0	8	2	9	1	No growth	0	1	0	0	0	0	0	0	0	0	0	0	0	0	0	0	0	0	0	0	0	0	0	0
1313	1063	1776	63.1	1	1	0	3	2	3	1	contaminant	0	1	0	0	0	0	0	0	0	0	0	0	0	0	2	0	0	0	0	0	0	0	4	2
1314	1064	750	23.7	1	1	0	3	2	0	0	contaminant	0	1	0	0	0	0	0	0	0	0	0	0	0	0	0	0	0	0	0	3	0	0	3	2
1315	1065	653	55.7	1	1	1	3	3	3	1	No growth	0	1	0	0	0	0	1	0	0	0	0	0	0	0	0	0	0	0	0	0	0	0	2	2
1316	1066	655	38.7	0	1	0	8	2	8	1	No growth	0	1	0	0	0	0	0	0	0	0	0	0	0	0	0	0	0	0	0	0	0	0	0	0
1317	1067	654	19	0	1	1	6	4	3	1	contaminant	0	1	0	0	0	0	0	0	1	0	0	0	1	0	0	0	0	0	0	0	0	0	2	2
1318	1068	737	70.2	1	0	0	12	2	1	0	Staphylococcus aureus	1	1	1	0	0	0	0	0	0	0	0	0	0	0	0	0	0	0	0	0	0	0	3	2
1319	1069	1148	37.4	1	1	0	7	2	5	1	Staphylococcus aureus	1	1	1	0	0	0	0	0	0	0	0	0	0	0	0	0	0	0	3	0	0	0	3	2
1320	1070	659	57.3	1	1	0	39	2	37	1	Candida lusitaniae	1	1	2	0	0	0	0	0	0	0	0	0	0	0	0	0	0	0	0	0	0	0	1	1
1321	1071	660	27.8	1	1	0	12	2	12	1	No growth	0	1	0	0	0	0	0	0	0	0	0	0	0	0	0	0	0	0	0	0	0	0	0	0
1322	1072	661	71.7	1	1	0	12	2	8	1	No growth	0	1	0	0	0	0	0	0	1	0	0	0	0	0	0	0	0	0	0	0	0	0	4	2
1323	1073	3472	54	0	0	0	19	2	1	0	No growth	0	1	0	0	0	0	0	0	0	0	0	0	0	0	0	0	2	0	0	0	0	0	3	2
1324	1074	664	45.9	1	1	0	12	2	12	1	No growth	0	1	0	0	0	0	0	0	0	0	0	0	0	0	2	0	0	0	0	0	0	0	2	2
1325	1075	714	43.7	1	0	0	14	2	5	1	Staphylococcus aureus	1	1	1	0	0	0	0	0	0	0	0	0	0	0	0	0	0	0	0	0	0	0	0	0
1326	1075	823	43.8	1	1	0	6	2	5	1	contaminant	0	0	0	0	1	0	0	0	0	0	0	0	0	0	0	0	0	0	0	0	0	0	1	1
1327	1076	667	39.9	0	1	0	8	2	9	1	No growth	0	1	0	0	0	0	0	0	0	0	0	0	0	0	0	0	0	0	0	3	0	0	3	2
1328	1077	698	29.1	1	1	0	7	2	7	1	No growth	0	1	0	0	1	0	0	0	0	0	0	0	0	0	0	0	0	0	3	0	0	0	4	2
1329	1078	666	54.7	0	1	1	6	4	5	1	Burkholderia cepacia	1	1	2	0	0	0	1	0	0	0	0	0	0	0	0	0	0	0	0	0	0	0	2	2
1330	1078	666	54.7	0	1	1	22	4	21	1	No growth	0	0	0	0	0	0	1	0	0	0	0	0	0	0	0	0	0	0	0	0	0	0	2	2
1331	1078	666	54.7	0	1	1	12	4	11	1	Burkholderia cepacia	1	0	2	0	0	0	1	0	0	0	0	0	0	0	0	0	0	0	0	0	0	0	2	2
1332	1079	669	19.6	0	1	1	7	4	6	1	Burkholderia cepacia	1	1	2	0	0	0	0	0	0	0	0	0	0	0	0	0	0	0	0	0	0	0	0	0
1333	1079	669	19.6	0	1	1	37	3	36	1	No growth	0	0	0	0	0	0	0	0	0	0	0	0	0	0	0	0	0	0	0	0	0	0	0	0
1334	1079	669	19.6	0	1	1	22	4	21	1	contaminant	0	0	0	0	0	0	0	0	0	0	0	0	0	0	0	0	0	0	0	0	0	0	0	0
1335	1080	670	24.7	0	1	1	6	4	4	1	No growth	0	1	0	0	0	0	0	0	0	0	0	0	0	0	0	0	0	0	0	0	0	0	0	0
1336	1081	671	55.8	0	1	0	12	2	11	1	No growth	0	1	0	1	0	0	0	0	0	0	0	0	0	0	0	2	0	0	0	0	0	0	4	2
1337	1081	671	55.8	0	1	0	22	2	21	1	Acinetobacter spp.	1	0	1	1	0	0	0	0	0	0	0	0	0	0	0	2	0	0	0	0	0	0	4	2
1338	1082	674	19.3	1	1	1	5	4	5	1	No growth	0	1	0	0	0	0	0	0	0	0	0	0	0	0	0	0	0	0	0	0	0	0	0	0
1339	1083	675	39.1	0	1	0	25	2	24	1	No growth	0	1	0	0	0	0	0	0	0	0	0	0	0	0	0	2	0	0	0	0	0	0	2	2
1340	1083	675	39.1	0	1	0	28	2	27	1	No growth	0	0	0	0	0	0	0	0	0	0	0	0	0	0	0	2	0	0	0	0	0	0	2	2
1341	1084	679	32.5	0	1	0	3	2	4	1	Burkholderia cepacia	1	1	2	0	0	0	0	0	0	0	0	0	0	0	0	0	0	0	0	0	0	0	0	0
1342	1085	677	60.7	1	1	0	18	2	17	1	No growth	0	1	0	0	0	0	0	0	0	0	0	0	0	0	2	0	0	0	0	0	0	0	4	2
1343	1086	676	18	1	1	1	4	3	4	1	No growth	0	1	0	0	0	0	0	0	0	0	0	0	0	0	0	0	0	0	0	0	0	0	0	0
1344	1087	678	28.1	1	1	0	3	2	3	1	No growth	0	1	0	0	0	0	0	0	0	0	0	0	0	0	0	0	2	0	0	0	0	0	2	2
1345	1088	2071	52.8	0	1	0	39	2	31	1	Staphylococcus aureus	1	1	1	0	0	0	0	0	0	0	0	0	1	0	0	0	0	0	0	0	0	0	2	2
1346	1089	681	62.4	1	1	0	5	2	5	1	No growth	0	1	0	0	0	0	0	0	0	0	0	0	0	0	0	0	2	0	0	0	0	0	4	2
1347	1089	681	62.4	1	1	0	6	2	6	1	No growth	0	0	0	0	0	0	0	0	0	0	0	0	0	0	0	0	2	0	0	0	0	0	4	2
1348	1090	684	55.6	1	1	1	3	3	3	1	No growth	0	1	0	1	1	0	0	0	0	0	0	0	0	0	0	0	0	0	0	0	0	0	3	2
1349	1091	682	41.1	1	1	0	6	2	6	1	Acinetobacter spp.	1	1	1	0	0	0	0	0	0	0	0	0	0	0	0	0	0	0	0	0	0	0	0	0
1350	1092	683	60.8	1	1	0	5	2	3	1	No growth	0	1	0	0	0	0	0	0	0	0	0	0	0	0	0	0	0	0	0	0	0	0	2	2
1351	1093	687	58.8	1	1	0	5	4	2	1	No growth	0	1	0	0	0	0	0	0	0	0	0	0	1	0	0	0	0	0	0	0	0	0	2	2
1352	1094	686	67.1	1	1	1	10	3	10	1	No growth	0	1	0	0	0	0	0	0	0	0	0	0	0	0	0	0	0	0	0	0	0	0	2	2
1353	1095	688	30.4	1	0	0	8	2	-2	0	No growth	0	1	0	0	0	0	0	0	0	0	0	0	0	0	0	0	0	3	0	0	0	0	3	2
1354	1096	691	35.3	0	1	1	7	4	7	1	Burkholderia cepacia	1	1	2	0	0	0	0	0	0	0	0	0	0	0	0	0	0	0	0	0	0	0	0	0
1355	1097	802	55.8	1	0	0	37	2	36	1	Aeromonas hydrophila	1	1	2	0	0	0	0	0	0	0	0	0	0	0	0	0	0	0	0	3	0	0	4	2
1356	1098	692	58.5	1	1	1	3	3	3	1	No growth	0	1	0	0	1	0	0	0	1	0	0	0	0	0	0	0	0	0	0	0	0	0	3	2
1357	1099	694	60.1	1	1	0	5	2	5	1	No growth	0	1	0	0	0	0	0	0	0	0	0	0	0	0	0	0	0	0	0	0	0	0	2	2
1358	1100	695	60.3	0	1	0	8	2	7	1	No growth	0	1	0	0	0	0	0	0	0	0	0	0	0	0	0	0	0	3	0	0	0	0	5	2
1359	1101	2414	46.1	0	1	0	3	2	1	0	No growth	0	1	0	0	0	0	0	0	0	0	0	0	0	0	0	0	2	3	0	0	0	0	5	2
1360	1102	702	56.9	1	1	0	4	2	3	1	No growth	0	1	0	0	0	0	0	0	0	0	0	0	0	0	0	0	2	0	0	0	0	0	3	2
1361	1103	697	40.8	1	1	0	28	2	28	1	No growth	0	1	0	0	0	0	0	0	0	0	0	0	0	0	0	0	0	0	0	0	0	0	0	0
1362	1104	807	22.2	1	0	0	3	2	3	1	No growth	0	1	0	0	0	0	0	0	0	0	0	0	0	0	0	0	0	0	0	0	0	0	0	0
1363	1105	703	54.8	0	1	0	28	2	29	1	No growth	0	1	0	0	0	0	0	0	0	0	0	0	0	0	0	0	0	0	0	0	0	0	1	1
1364	1106	701	31.8	0	1	0	7	2	7	1	No growth	0	1	0	0	0	0	0	0	0	0	0	0	0	0	0	0	0	0	0	0	0	0	0	0
1365	1107	704	32.5	0	1	0	5	2	4	1	No growth	0	1	0	0	0	0	0	0	0	1	0	0	0	0	0	0	0	0	0	0	0	0	1	1
1366	1108	706	53.8	0	1	1	3	4	3	1	Serratia marcescens	1	1	2	0	0	0	1	0	0	0	0	0	0	0	0	0	0	0	0	0	0	0	2	2
1367	1108	706	53.8	0	1	1	45	4	45	1	Klebsiella pneumoniae	1	0	1	0	0	0	1	0	0	0	0	0	0	0	0	0	0	0	0	0	0	0	2	2
1368	1108	706	53.8	0	1	1	7	4	7	1	contaminant	0	0	0	0	0	0	1	0	0	0	0	0	0	0	0	0	0	0	0	0	0	0	2	2
1369	1108	706	53.8	0	1	1	66	4	66	1	contaminant	0	0	0	0	0	0	1	0	0	0	0	0	0	0	0	0	0	0	0	0	0	0	2	2
1370	1108	706	53.8	0	1	1	13	4	13	1	contaminant	0	0	0	0	0	0	1	0	0	0	0	0	0	0	0	0	0	0	0	0	0	0	2	2
1371	1109	705	37.8	0	1	0	10	2	1	0	contaminant	0	1	0	0	0	0	0	0	0	0	0	0	0	0	0	0	0	0	0	0	0	0	0	0
1372	1110	710	29.1	0	1	1	4	4	3	1	No growth	0	1	0	0	0	0	0	0	1	0	0	0	0	0	0	0	0	0	0	0	0	0	1	1
1373	1110	710	29.1	0	1	1	5	4	4	1	No growth	0	0	0	0	0	0	0	0	1	0	0	0	0	0	0	0	0	0	0	0	0	0	1	1
1374	1111	777	60	1	1	0	21	4	21	1	No growth	0	1	0	0	0	0	0	0	0	0	0	0	0	0	0	0	0	0	0	0	0	0	2	2
1375	1111	777	60	1	1	0	21	4	21	1	contaminant	0	0	0	0	0	0	0	0	0	0	0	0	0	0	0	0	0	0	0	0	0	0	2	2
1376	1112	888	63.5	1	0	0	26	2	17	1	No growth	0	1	0	0	0	0	0	0	0	0	0	0	0	0	0	0	0	0	0	0	0	0	2	2
1377	1113	715	59.3	1	1	0	25	3	24	1	No growth	0	1	0	0	1	0	0	0	0	0	0	0	0	0	0	0	0	0	0	0	0	0	2	2
1378	1114	711	40.8	0	1	0	15	2	15	1	No growth	0	1	0	0	0	0	0	0	0	0	0	0	0	0	0	0	0	0	0	0	0	0	0	0
1379	1115	753	69.8	1	1	0	3	2	3	1	No growth	0	1	0	0	1	0	0	0	0	0	0	0	0	0	0	0	0	0	0	0	0	0	3	2
1380	1116	712	53.2	1	0	0	3	2	2	1	contaminant	0	1	0	0	0	0	0	0	0	0	0	0	1	0	0	0	0	0	0	0	0	0	2	2
1381	1117	873	60.3	1	1	0	10	2	10	1	No growth	0	1	0	0	0	0	0	0	0	0	0	0	1	0	0	0	0	0	0	0	0	0	3	2
1382	1118	718	38.8	0	1	0	27	2	24	1	Burkholderia cepacia	1	1	2	0	0	0	0	0	0	0	0	0	0	0	0	0	0	0	0	0	0	0	0	0
1383	1119	778	20.4	0	1	0	3	2	1	0	No growth	0	1	0	0	0	0	0	0	0	0	0	0	0	0	0	0	2	0	0	0	0	0	2	2
1384	1119	778	20.4	0	1	0	4	2	2	1	No growth	0	0	0	0	0	0	0	0	0	0	0	0	0	0	0	0	2	0	0	0	0	0	2	2
1385	1120	717	37	1	1	0	8	2	7	1	No growth	0	1	0	0	0	0	0	0	0	0	0	0	0	0	0	0	0	0	0	0	0	0	0	0
1386	1120	717	37	1	1	0	14	2	13	1	No growth	0	0	0	0	0	0	0	0	0	0	0	0	0	0	0	0	0	0	0	0	0	0	0	0
1387	1120	801	37.1	1	0	0	7	2	7	1	No growth	0	0	0	0	0	0	0	0	0	0	0	0	0	0	0	0	2	0	0	0	0	0	2	2
1388	1120	881	37.2	1	1	0	4	2	4	1	No growth	0	0	0	0	0	0	0	0	0	0	0	0	0	0	0	0	2	0	0	0	0	0	2	2
1389	1121	765	60	1	1	0	43	2	34	1	No growth	0	1	0	0	0	0	0	0	0	0	0	0	0	0	0	0	2	0	0	0	0	0	4	2
1390	1122	721	37.1	0	1	0	6	2		0	No growth	0	1	0	0	0	0	0	0	0	0	0	0	0	0	0	0	0	0	0	0	0	0	0	0
1391	1123	719	49.4	0	1	0	7	2	7	1	No growth	0	1	0	0	0	0	0	0	0	0	0	0	0	0	2	0	0	0	0	0	0	0	2	2
1392	1124	720	43.8	1	1	0	4	2	4	1	No growth	0	1	0	0	0	0	0	0	0	0	0	0	1	0	0	0	0	0	0	0	0	0	1	1
1393	1125	722	19	0	1	0	3	2	4	1	No growth	0	1	0	0	0	0	0	0	1	0	0	0	0	1	0	0	0	0	0	0	0	0	2	2
1394	1126	723	40.8	0	1	0	3	2	4	1	contaminant	0	1	0	0	0	0	0	0	0	0	0	0	0	0	0	2	0	0	0	0	0	0	2	2
1395	1127	787	29.8	1	1	0	7	2	7	1	No growth	0	1	0	0	0	0	0	0	0	0	0	0	0	0	0	0	0	0	0	3	0	0	3	2
1396	1128	726	39.9	1	1	0	5	2	2	1	No growth	0	1	0	0	0	0	0	0	0	0	0	0	0	0	0	0	0	0	0	3	0	0	3	2
1397	1128	726	39.9	1	1	0	12	2	9	1	No growth	0	0	0	0	0	0	0	0	0	0	0	0	0	0	0	0	0	0	0	3	0	0	3	2
1398	1129	728	51.5	0	1	0	17	2	17	1	Burkholderia cepacia	1	1	2	0	0	0	0	0	0	0	0	0	0	0	0	0	0	0	0	0	0	0	1	1
1399	1130	1002	75.6	1	0	0	10	2	9	1	Burkholderia cepacia	1	1	2	0	0	0	0	0	0	0	0	0	0	0	0	0	0	0	0	0	0	0	3	2
1400	1131	1321	30.9	0	1	0	4	2	2	1	contaminant	0	1	0	0	0	0	0	0	0	0	0	0	0	0	0	0	0	0	0	0	6	0	6	2
1401	1132	732	57.4	0	1	0	7	2	6	1	No growth	0	1	0	0	1	0	0	0	0	0	0	0	0	0	0	0	0	0	0	0	0	0	2	2
1402	1133	730	33.6	0	1	1	3	4	3	1	contaminant	0	1	0	0	0	0	0	0	0	0	0	0	0	0	0	0	0	0	0	0	0	0	0	0
1403	1133	730	33.6	0	1	1	11	4	11	1	contaminant	0	0	0	0	0	0	0	0	0	0	0	0	0	0	0	0	0	0	0	0	0	0	0	0
1404	1134	735	50.7	0	1	0	9	2	2	1	Staphylococcus aureus	1	1	1	0	1	0	0	0	0	0	0	0	0	0	0	0	0	0	3	0	0	0	5	2
1405	1135	733	69.5	0	1	0	7	2	7	1	Acinetobacter spp.	1	1	1	0	0	0	0	0	0	0	0	0	0	0	0	0	0	0	0	0	0	0	2	2
1406	1136	738	34.9	0	1	0	6	2	5	1	No growth	0	1	0	0	0	0	0	0	0	0	0	0	0	0	0	0	0	0	0	0	0	0	0	0
1407	1136	738	34.9	0	1	0	8	2	7	1	No growth	0	0	0	0	0	0	0	0	0	0	0	0	0	0	0	0	0	0	0	0	0	0	0	0
1408	1136	738	34.9	0	1	0	9	2	8	1	No growth	0	0	0	0	0	0	0	0	0	0	0	0	0	0	0	0	0	0	0	0	0	0	0	0
1409	1137	736	50	1	1	0	6	2	5	1	No growth	0	1	0	0	0	1	0	0	0	0	0	0	0	0	0	0	0	0	0	0	0	0	2	2
1410	1138	743	28.8	0	1	0	4	2	3	1	contaminant	0	1	0	0	0	0	0	0	0	0	0	0	0	0	0	0	0	0	0	0	0	6	6	2
1411	1139	742	36.6	1	1	0	5	2	6	1	No growth	0	1	0	0	0	0	0	0	0	0	0	0	0	0	0	0	0	0	0	0	0	0	0	0
1412	1140	3689	64.3	0	1	0	7	2	5	1	No growth	0	1	0	0	0	0	0	0	0	0	0	0	0	0	0	0	2	0	0	0	0	0	4	2
1413	1141	740	41.1	0	1	0	19	2	19	1	No growth	0	1	0	0	0	0	0	0	0	0	0	0	0	0	0	0	0	0	0	3	0	0	3	2
1414	1142	1517	40.6	1	1	0	4	2	4	1	No growth	0	1	0	0	0	0	0	0	0	0	0	0	0	0	0	0	0	0	0	0	0	0	0	0
1415	1143	1236	57.3	1	1	0	11	2	-1	0	Staphylococcus aureus	1	1	1	0	1	0	0	0	0	0	0	0	0	0	2	0	0	0	3	0	0	0	7	2
1416	1143	1236	57.3	1	1	0	11	2	-1	0	No growth	0	0	0	0	1	0	0	0	0	0	0	0	0	0	2	0	0	0	3	0	0	0	7	2
1417	1144	747	24.8	1	1	0	5	2	3	1	No growth	0	1	0	0	0	0	0	0	0	0	0	0	0	0	0	0	0	0	0	3	0	0	3	2
1418	1144	747	24.8	1	1	0	8	2	6	1	No growth	0	0	0	0	0	0	0	0	0	0	0	0	0	0	0	0	0	0	0	3	0	0	3	2
1419	1145	746	43.5	1	1	0	11	2	11	1	No growth	0	1	0	0	0	0	0	0	0	0	0	0	0	0	0	0	2	0	0	0	0	0	2	2
1420	1146	748	37.9	1	1	0	3	2	1	0	Enterobacter cloacae	1	1	2	0	0	0	0	0	0	0	0	0	0	0	0	0	0	0	0	0	0	0	0	0
1421	1147	749	55.8	1	1	0	20	2	18	1	No growth	0	1	0	0	0	0	0	0	0	0	0	1	0	0	0	0	0	0	0	0	0	0	2	2
1422	1147	749	55.8	1	1	0	29	2	27	1	No growth	0	0	0	0	0	0	0	0	0	0	0	1	0	0	0	0	0	0	0	0	0	0	2	2
1423	1148	752	21.6	0	1	0	5	2	5	1	No growth	0	1	0	0	0	0	0	0	0	0	0	0	0	0	0	0	0	0	0	0	0	0	0	0
1424	1149	756	35.7	0	1	0	3	2	3	1	No growth	0	1	0	0	0	0	0	0	0	0	0	0	0	0	0	0	0	0	0	0	6	0	6	2
1425	1150	757	19.6	1	1	1	3	4	2	1	No growth	0	1	0	0	0	0	0	0	0	0	0	0	0	0	0	0	0	0	0	0	0	0	0	0
1426	1151	1489	20.7	1	1	0	4	2	-2	0	No growth	0	1	0	0	0	0	0	0	0	0	0	0	0	0	0	0	0	0	0	0	0	0	0	0
1427	1151	1489	20.7	1	1	0	28	2	22	1	No growth	0	0	0	0	0	0	0	0	0	0	0	0	0	0	0	0	0	0	0	0	0	0	0	0
1428	1151	1678	20.9	1	1	0	4	2	3	1	No growth	0	0	0	0	0	0	0	0	0	0	0	0	0	0	0	0	0	0	0	0	0	0	0	0
1429	1152	758	20.4	0	1	0	6	4	3	1	No growth	0	1	0	0	0	0	0	0	0	0	0	0	0	0	0	0	0	0	0	0	0	0	0	0
1430	1153	759	47.8	0	1	0	20	4	10	1	Burkholderia cepacia	1	1	2	0	0	0	0	0	0	0	0	0	0	0	0	0	0	0	0	0	0	0	0	0
1431	1154	761	69.9	0	1	0	5	2	3	1	No growth	0	1	0	0	0	0	0	0	0	0	0	0	0	0	2	0	0	0	0	0	0	0	4	2
1432	1155	762	39.5	0	1	1	5	4	5	1	No growth	0	1	0	0	0	0	0	0	0	0	0	0	0	0	0	0	0	0	0	0	0	0	0	0
1433	1156	763	42.5	1	1	0	8	2	8	1	contaminant	0	1	0	0	0	0	0	0	0	0	0	0	0	0	0	0	0	0	0	3	0	0	3	2
1434	1157	766	51.9	1	1	1	4	4	4	1	Burkholderia cepacia	1	1	2	0	0	0	0	0	0	0	0	0	0	0	0	0	0	0	0	0	0	0	1	1
1435	1158	768	59.8	1	1	0	24	2	23	1	contaminant	0	1	0	0	0	0	0	0	0	0	0	0	0	0	0	0	0	0	0	0	0	0	1	1
1436	1159	767	29.9	1	1	1	4	4	3	1	No growth	0	1	0	0	0	0	0	0	0	0	0	0	0	0	0	0	0	0	0	0	0	0	0	0
1437	1160	771	21	0	1	0	3	2	3	1	No growth	0	1	0	0	0	0	0	0	0	0	0	0	0	0	0	0	0	0	0	0	0	0	0	0
1438	1161	770	47.8	0	1	0	3	2	2	1	No growth	0	1	0	0	0	1	0	0	0	0	0	0	0	0	0	0	2	0	0	0	0	0	3	2
1439	1162	772	25.9	1	1	0	7	2		0	No growth	0	1	0	0	0	0	0	0	0	0	0	0	0	0	0	0	0	0	0	3	0	0	3	2
1440	1163	769	37.2	0	1	1	3	4	2	1	No growth	0	1	0	0	0	0	0	0	0	0	0	0	0	0	0	0	0	0	0	0	0	0	0	0
1441	1164	781	68.1	1	0	0	8	2	3	1	No growth	0	1	0	0	0	0	0	0	0	0	0	0	0	0	0	0	0	0	0	0	0	0	2	2
1442	1165	779	21.5	1	1	0	6	2	7	1	No growth	0	1	0	0	0	0	0	0	0	0	0	0	0	0	0	0	0	0	0	0	0	0	0	0
1443	1166	782	69.4	1	1	0	7	2	7	1	No growth	0	1	0	0	0	0	0	0	0	0	0	0	0	0	0	0	0	0	0	0	0	0	2	2
1444	1167	783	45.1	0	1	0	16	2	16	1	No growth	0	1	0	0	0	0	0	0	0	0	0	0	0	0	0	0	0	0	0	0	0	0	0	0
1445	1168	784	53.8	1	1	1	13	4	11	1	Burkholderia cepacia	1	1	2	0	0	0	1	0	0	0	0	0	0	0	0	0	0	0	0	0	0	0	2	2
1446	1169	786	67.3	1	1	0	9	2	10	1	No growth	0	1	0	0	0	0	0	0	0	0	0	0	0	0	0	0	0	0	0	0	0	0	2	2
1447	1169	786	67.3	1	1	0	27	2	28	1	No growth	0	0	0	0	0	0	0	0	0	0	0	0	0	0	0	0	0	0	0	0	0	0	2	2
1448	1169	786	67.3	1	1	0	12	2	13	1	No growth	0	0	0	0	0	0	0	0	0	0	0	0	0	0	0	0	0	0	0	0	0	0	2	2
1449	1170	809	41.3	0	1	0	4	2	-1	0	No growth	0	1	0	0	1	0	0	0	0	0	0	0	0	0	0	0	0	0	0	0	0	0	1	1
1450	1171	788	40.7	0	1	0	9	2	9	1	No growth	0	1	0	0	0	0	0	0	0	0	0	0	0	0	0	0	0	0	0	0	0	0	0	0
1451	1172	980	40.4	0	0	0	3	2	2	1	contaminant	0	1	0	0	0	0	0	0	0	0	0	0	0	0	0	0	2	0	0	0	0	0	2	2
1452	1173	789	47.5	1	1	0	5	2	5	1	No growth	0	1	0	0	0	0	0	0	0	0	0	0	0	0	2	0	0	0	0	0	0	0	2	2
1453	1173	789	47.5	1	1	0	6	2	6	1	No growth	0	0	0	0	0	0	0	0	0	0	0	0	0	0	2	0	0	0	0	0	0	0	2	2
1454	1174	791	40.8	0	1	0	21	4	22	1	Enterobacter cloacae	1	1	2	0	0	0	0	0	0	0	0	0	0	0	0	2	0	0	0	0	0	0	2	2
1455	1174	791	40.8	0	1	0	36	4	37	1	Pseudomonas aeruginosa	1	0	1	0	0	0	0	0	0	0	0	0	0	0	0	2	0	0	0	0	0	0	2	2
1456	1175	1103	59.7	1	1	0	6	4	3	1	No growth	0	1	0	0	0	0	0	0	0	0	0	0	0	0	0	0	0	0	0	0	0	0	1	1
1457	1175	1103	59.7	1	1	0	7	4	4	1	No growth	0	0	0	0	0	0	0	0	0	0	0	0	0	0	0	0	0	0	0	0	0	0	1	1
1458	1176	794	26.2	1	1	0	3	2	2	1	No growth	0	1	0	0	0	0	0	0	0	0	0	0	0	0	0	0	0	0	0	3	0	0	3	2
1459	1177	808	60.4	0	1	0	16	3	14	1	No growth	0	1	0	0	0	0	0	0	0	0	0	0	1	1	0	0	0	0	0	0	0	0	4	2
1460	1178	2152	30.3	1	1	0	14	2	14	1	No growth	0	1	0	0	0	0	0	0	0	0	0	0	0	0	0	0	0	0	0	0	0	0	0	0
1461	1178	2152	30.3	1	1	0	24	2	24	1	No growth	0	0	0	0	0	0	0	0	0	0	0	0	0	0	0	0	0	0	0	0	0	0	0	0
1462	1179	797	62.1	1	1	0	7	2	8	1	No growth	0	1	0	0	0	0	0	0	0	0	0	0	0	0	2	0	0	0	0	0	0	0	4	2
1463	1180	1053	69.2	1	1	0	4	2		0	No growth	0	1	0	0	0	0	1	0	0	0	0	0	0	0	0	0	0	0	0	0	0	0	3	2
1464	1181	799	60.8	1	1	0	7	2	8	1	No growth	0	1	0	0	0	0	0	0	0	0	0	0	0	0	2	0	0	0	0	0	0	0	4	2
1465	1182	836	73.8	1	0	0	20	4	8	1	No growth	0	1	0	0	0	0	0	0	0	0	0	0	0	0	0	0	0	0	0	0	0	0	3	2
1466	1183	800	28.6	0	1	0	7	2	5	1	No growth	0	1	0	0	0	0	0	0	0	0	0	0	0	0	0	0	0	0	0	0	0	0	0	0
1467	1184	804	57.3	1	1	1	5	3	5	1	No growth	0	1	0	0	0	0	0	0	0	0	0	0	1	0	0	0	0	0	0	0	0	0	2	2
1468	1185	805	76.8	0	1	0	6	2	5	1	No growth	0	1	0	0	0	0	0	0	1	0	0	0	0	0	0	0	0	0	0	0	0	0	4	2
1469	1186	806	80.4	0	1	0	5	2	5	1	No growth	0	1	0	0	1	0	0	0	0	0	0	0	0	1	0	0	0	0	0	0	0	0	6	2
1470	1187	1104	72.8	1	1	0	6	2	-9	0	No growth	0	1	0	0	1	0	0	0	0	0	0	0	0	0	2	0	0	0	3	0	0	0	9	2
1471	1188	1119	44.3	0	0	0	36	2	34	1	Enterococcus spp.	1	1	2	0	0	0	0	0	0	0	0	0	0	0	0	0	0	0	3	0	0	0	3	2
1472	1189	882	47.2	1	0	0	8	2	4	1	No growth	0	1	0	0	0	0	0	0	0	0	0	0	0	0	0	0	2	0	0	0	0	0	2	2
1473	1189	987	47.3	1	1	0	9	2	9	1	No growth	0	0	0	0	0	0	0	0	0	0	0	0	0	0	0	0	0	0	0	0	0	0	0	0
1474	1189	987	47.3	1	1	0	5	2	5	1	No growth	0	0	0	0	0	0	0	0	0	0	0	0	0	0	0	0	0	0	0	0	0	0	0	0
1475	1190	810	51.6	0	1	0	6	2	7	1	No growth	0	1	0	0	0	0	0	0	0	0	0	0	1	0	0	0	0	0	0	0	0	0	2	2
1476	1191	811	80.9	0	1	1	7	3	6	1	No growth	0	1	0	1	0	0	0	0	0	0	0	0	0	0	0	0	0	0	0	0	0	0	5	2
1477	1192	874	35.4	1	1	0	9	2	9	1	No growth	0	1	0	0	0	0	0	0	0	0	0	0	0	0	0	0	0	0	0	0	0	6	6	2
1478	1193	813	86.9	1	1	1	13	3	11	1	No growth	0	1	0	0	0	0	0	0	0	0	0	0	0	0	0	0	0	0	0	0	0	0	4	2
1479	1194	814	43.4	0	1	0	6	2	6	1	No growth	0	1	0	0	0	1	0	0	0	0	0	0	0	0	2	0	0	0	0	0	0	0	3	2
1480	1195	815	61.9	0	1	0	3	2	-2	0	No growth	0	1	0	0	0	0	0	0	0	0	0	0	0	0	2	0	0	0	3	0	0	0	7	2
1481	1196	812	50.5	0	1	0	22	2	13	1	No growth	0	1	0	0	0	0	0	0	0	0	0	0	0	0	0	0	0	0	0	0	0	0	1	1
1482	1197	816	61.9	0	1	0	3	2	1	0	No growth	0	1	0	0	0	0	0	0	0	0	0	0	0	0	0	0	0	0	0	0	0	0	2	2
1483	1198	817	49.9	0	1	0	5	2	5	1	No growth	0	1	0	0	0	0	0	0	0	0	0	0	0	0	0	0	0	0	0	0	0	0	0	0
1484	1199	819	50.4	1	1	0	5	2	5	1	contaminant	0	1	0	0	0	0	0	0	0	0	0	0	0	0	0	0	0	0	0	0	0	0	1	1
1485	1200	818	61.6	0	1	0	7	4	2	1	No growth	0	1	0	0	0	0	0	0	0	0	0	0	0	0	0	0	0	0	0	0	6	0	8	2
1486	1201	820	21.5	0	1	0	4	2	5	1	No growth	0	1	0	0	0	0	0	0	0	0	0	0	0	0	0	0	0	0	0	0	0	0	0	0
1487	1202	849	53.2	1	0	0	37	2	37	1	Escherichia coli	1	1	1	0	0	0	0	0	0	0	0	0	0	0	0	0	2	0	0	0	0	0	3	2
1488	1202	849	53.2	1	0	0	50	2	50	1	Leuconostoc mesenteroides	1	0	2	0	0	0	0	0	0	0	0	0	0	0	0	0	2	0	0	0	0	0	3	2
1489	1203	824	22.3	1	1	0	4	2	5	1	contaminant	0	1	0	0	0	0	0	0	0	0	0	0	0	0	0	0	0	0	0	3	0	0	3	2
1490	1204	822	78.9	1	1	0	3	2	3	1	No growth	0	1	0	0	0	0	0	0	0	0	0	0	0	0	0	0	0	0	0	0	0	0	3	2
1491	1205	821	84.7	1	1	0	3	2	1	0	No growth	0	1	0	0	0	0	0	0	0	0	0	0	0	0	0	0	0	0	0	0	0	0	4	2
1492	1206	825	48.1	1	1	0	3	2	-1	0	No growth	0	1	0	0	0	0	0	0	0	0	0	0	0	0	0	0	0	0	0	0	0	0	0	0
1493	1206	825	48.1	1	1	0	5	2	1	0	No growth	0	0	0	0	0	0	0	0	0	0	0	0	0	0	0	0	0	0	0	0	0	0	0	0
1494	1207	826	48.8	1	1	0	14	4	10	1	No growth	0	1	0	0	0	0	0	0	0	0	0	0	0	0	2	0	0	0	3	0	0	0	5	2
1495	1208	957	55	0	1	0	10	2	4	1	No growth	0	1	0	0	0	0	0	0	0	0	0	0	0	0	0	0	0	0	0	0	0	0	1	1
1496	1208	1041	55.1	0	1	0	4	2	3	1	Ochrobactrum anthropi	1	0	2	0	0	0	0	0	0	0	0	0	0	0	0	0	0	0	0	0	0	0	1	1
1497	1208	1081	55.1	0	1	0	4	2	4	1	No growth	0	0	0	0	0	0	0	0	0	0	0	0	0	0	0	0	0	0	0	0	0	0	1	1
1498	1209	827	59.7	0	1	0	3	2	3	1	No growth	0	1	0	0	1	0	0	0	0	0	0	0	0	0	2	0	0	0	0	0	0	0	4	2
1499	1210	831	35	1	1	0	5	2	1	0	No growth	0	1	0	0	0	0	0	0	0	0	0	0	0	0	0	0	0	0	0	0	0	0	0	0
1500	1211	1179	61.1	1	1	0	15	2	6	1	contaminant	0	1	0	0	0	0	0	0	0	0	0	0	0	0	2	0	0	0	0	0	0	0	4	2
1501	1212	833	54.3	0	1	0	9	2	8	1	No growth	0	1	0	0	0	0	0	0	0	0	0	1	1	0	0	2	0	0	0	0	0	0	5	2
1502	1213	835	52.1	1	1	0	3	2	3	1	No growth	0	1	0	0	0	0	0	0	0	0	0	0	0	0	2	0	0	0	0	0	0	0	3	2
1503	1214	862	68.8	1	0	0	12	4	10	1	Escherichia coli	1	1	1	0	0	0	0	0	0	0	0	0	0	0	0	0	0	0	0	0	0	0	2	2
1504	1215	1635	35.2	1	0	0	4	2	2	1	No growth	0	1	0	0	0	0	0	0	0	0	0	0	0	0	0	0	2	0	0	0	0	0	2	2
1505	1216	1911	46.3	0	1	0	43	2	36	1	Escherichia coli	1	1	1	0	1	0	0	0	0	0	0	0	0	0	0	0	0	0	3	0	0	0	4	2
1506	1217	2730	29.4	0	1	0	10	2	9	1	No growth	0	1	0	0	0	0	0	0	0	0	0	0	0	0	0	0	0	0	0	0	0	0	0	0
1507	1217	2730	29.4	0	1	0	11	2	10	1	No growth	0	0	0	0	0	0	0	0	0	0	0	0	0	0	0	0	0	0	0	0	0	0	0	0
1508	1218	839	65.7	0	1	0	8	2	5	1	contaminant	0	1	0	0	0	0	0	0	0	0	0	0	0	0	0	0	2	0	0	0	0	0	4	2
1509	1219	841	35.4	0	1	0	3	2	3	1	No growth	0	1	0	0	1	0	0	0	0	0	0	0	0	0	0	0	0	0	0	0	0	0	1	1
1510	1219	841	35.4	0	1	0	13	2	13	1	No growth	0	0	0	0	1	0	0	0	0	0	0	0	0	0	0	0	0	0	0	0	0	0	1	1
1511	1220	840	28.9	1	1	0	4	2	4	1	No growth	0	1	0	0	0	0	0	0	0	0	0	0	0	0	0	0	0	0	0	3	0	0	3	2
1512	1221	843	52.9	0	1	1	4	3	4	1	No growth	0	1	0	1	1	0	0	0	0	0	0	0	1	0	0	0	0	0	0	0	0	0	4	2
1513	1222	844	49.6	0	1	0	4	2	4	1	No growth	0	1	0	0	0	0	0	0	0	0	0	0	0	0	2	0	0	0	0	0	0	0	2	2
1514	1223	1291	59.5	1	1	0	18	4	18	1	Burkholderia cepacia	1	1	2	0	0	0	0	0	0	0	0	0	0	0	0	0	2	0	0	0	0	0	3	2
1515	1224	847	30.4	0	1	1	8	3	8	1	No growth	0	1	0	0	0	0	0	0	0	0	0	0	0	0	0	0	0	0	0	0	0	0	0	0
1516	1225	865	53.4	0	0	0	27	2	24	1	Klebsiella pneumoniae	1	1	1	0	0	0	0	0	0	0	0	0	0	0	0	0	2	0	0	0	0	0	3	2
1517	1225	865	53.4	0	0	0	28	4	25	1	Klebsiella pneumoniae	1	0	1	0	0	0	0	0	0	0	0	0	0	0	0	0	2	0	0	0	0	0	3	2
1518	1226	848	48.8	0	1	0	11	2	11	1	No growth	0	1	0	0	0	0	0	0	0	0	0	0	0	0	0	0	2	0	0	0	0	0	2	2
1519	1226	918	48.9	0	1	0	9	2	8	1	No growth	0	0	0	0	0	0	0	0	0	0	0	0	0	0	0	0	2	0	0	0	0	0	2	2
1520	1227	934	44.5	0	1	1	7	4	7	1	No growth	0	1	0	0	0	0	0	0	0	0	0	0	0	0	0	0	0	0	0	0	0	0	0	0
1521	1227	934	44.5	0	1	1	13	4	13	1	Burkholderia cepacia	1	0	2	0	0	0	0	0	0	0	0	0	0	0	0	0	0	0	0	0	0	0	0	0
1522	1228	1032	32.3	0	1	0	25	2	24	1	No growth	0	1	0	0	0	0	0	0	0	0	0	0	0	1	0	0	0	0	0	0	0	0	1	1
1523	1229	859	47.9	1	0	0	11	4	1	0	No growth	0	1	0	0	0	0	0	0	0	0	0	0	0	0	0	0	0	0	0	0	0	0	0	0
1524	1230	850	71	1	1	0	5	2	5	1	No growth	0	1	0	0	0	0	0	0	0	0	0	0	0	0	0	0	0	0	0	0	0	0	3	2
1525	1231	851	50.7	0	1	0	6	2	5	1	No growth	0	1	0	0	0	0	0	0	0	0	0	0	0	0	0	0	0	0	0	0	0	0	1	1
1526	1232	853	35.6	1	1	0	5	2	5	1	contaminant	0	1	0	0	0	0	0	0	0	0	0	0	0	0	0	0	0	0	0	0	0	0	0	0
1527	1233	852	44.4	1	1	0	6	2	6	1	contaminant	0	1	0	0	0	0	0	0	0	0	0	0	1	0	0	0	0	0	0	0	0	0	1	1
1528	1234	854	26.7	0	1	0	8	2	8	1	Staphylococcus aureus	1	1	1	0	0	0	0	0	0	0	0	0	0	0	0	0	0	0	0	0	0	0	0	0
1529	1234	854	26.7	0	1	0	12	2	12	1	No growth	0	0	0	0	0	0	0	0	0	0	0	0	0	0	0	0	0	0	0	0	0	0	0	0
1530	1235	858	45.3	0	1	0	14	2	8	1	No growth	0	1	0	0	0	0	0	0	0	0	0	0	0	0	0	0	0	0	0	0	0	0	0	0
1531	1236	856	46.6	0	1	0	8	2	7	1	No growth	0	1	0	0	1	0	0	0	0	0	0	0	0	0	0	0	0	0	0	0	0	0	1	1
1532	1237	860	33.8	1	1	0	3	2	0	0	No growth	0	1	0	0	0	0	0	0	0	0	0	0	0	0	0	0	0	0	0	0	0	0	0	0
1533	1237	860	33.8	1	1	0	6	2	3	1	contaminant	0	0	0	0	0	0	0	0	0	0	0	0	0	0	0	0	0	0	0	0	0	0	0	0
1534	1238	861	20.5	1	1	1	6	2	6	1	No growth	0	1	0	0	0	0	0	0	0	0	0	0	0	0	0	0	0	0	0	0	0	0	0	0
1535	1239	864	56.1	1	1	0	4	2	3	1	No growth	0	1	0	0	0	0	0	0	0	0	0	0	0	0	2	0	0	0	0	0	0	0	3	2
1536	1240	1047	67.6	1	0	0	13	3	7	1	No growth	0	1	0	0	0	0	0	0	0	0	0	0	0	0	0	0	0	0	0	0	0	0	2	2
1537	1241	863	66.6	1	1	0	17	2	16	1	Candida parapsilosis	1	1	2	0	0	0	0	0	0	0	0	1	0	0	0	0	0	0	0	0	0	0	3	2
1538	1242	929	74	1	0	0	11	2	8	1	Burkholderia cepacia	1	1	2	0	0	0	0	0	0	0	0	0	0	0	0	0	2	0	0	0	0	0	5	2
1539	1242	1040	74.1	1	1	0	11	2	11	1	No growth	0	0	0	0	0	0	0	0	0	0	0	0	0	0	0	0	0	0	0	0	0	0	3	2
1540	1243	2700	71.8	1	1	0	5	2		0	No growth	0	1	0	0	0	0	0	0	0	0	0	0	0	0	0	0	0	0	3	0	0	0	6	2
1541	1244	1021	64.1	1	1	0	16	2	17	1	contaminant	0	1	0	0	1	0	0	0	0	0	0	0	0	0	2	0	0	0	0	0	0	0	5	2
1542	1245	951	42.1	0	1	0	22	2	17	1	No growth	0	1	0	0	0	0	0	0	0	0	0	0	0	0	0	0	2	0	0	0	0	0	2	2
1543	1246	867	44	1	1	0	6	2	2	1	No growth	0	1	0	0	0	0	0	0	0	0	0	0	0	0	0	0	0	0	0	0	0	0	0	0
1544	1247	2178	75.3	0	1	0	26	2	22	1	No growth	0	1	0	0	0	0	0	0	0	0	0	0	0	0	0	0	0	0	0	0	0	0	3	2
1545	1248	869	26.4	0	1	0	8	2	8	1	No growth	0	1	0	0	1	0	0	0	0	0	0	0	0	0	0	0	0	0	0	0	0	0	1	1
1546	1249	870	59.8	1	1	0	26	2	15	1	No growth	0	1	0	0	1	0	0	0	0	0	0	0	0	0	0	0	0	0	0	0	0	0	2	2
1547	1250	939	65.8	1	1	0	5	2	5	1	No growth	0	1	0	0	0	0	0	0	0	0	0	0	0	0	2	0	0	0	0	0	0	0	4	2
1548	1250	939	65.8	1	1	0	9	2	9	1	No growth	0	0	0	0	0	0	0	0	0	0	0	0	0	0	2	0	0	0	0	0	0	0	4	2
1549	1251	1003	31.1	0	1	0	4	2	4	1	No growth	0	1	0	0	0	0	0	0	0	0	0	0	0	1	0	0	0	0	0	0	0	0	1	1
1550	1252	871	46.6	1	1	0	7	2	7	1	No growth	0	1	0	0	1	0	0	0	0	0	0	0	0	0	0	0	0	0	0	0	0	0	1	1
1551	1253	1259	22.6	1	0	0	16	3	9	1	No growth	0	1	0	0	1	0	0	0	0	0	0	0	0	0	0	0	0	0	0	0	0	0	1	1
1552	1254	2382	66.9	0	1	0	36	2	22	1	Burkholderia cepacia	1	1	2	0	0	0	0	0	0	0	0	0	1	0	0	0	0	0	0	0	0	0	3	2
1553	1255	872	33.3	0	1	0	6	4	4	1	No growth	0	1	0	0	0	0	0	0	0	0	0	0	0	0	0	0	0	0	0	0	0	0	0	0
1554	1256	4000	52.8	1	1	0	8	2		0	No growth	0	1	0	0	0	0	0	0	0	0	0	0	0	0	0	0	0	0	0	0	0	0	1	1
1555	1257	875	73.4	1	1	0	5	2	6	1	No growth	0	1	0	0	0	0	0	0	0	0	0	1	0	0	0	0	0	0	0	0	0	0	4	2
1556	1258	876	67.5	0	1	0	13	2	13	1	No growth	0	1	0	0	0	0	0	0	0	0	1	0	0	0	2	0	0	0	0	0	0	0	5	2
1557	1259	933	26.2	0	0	0	13	2	1	0	No growth	0	1	0	0	0	0	0	0	0	0	0	0	0	0	0	0	0	0	0	0	6	0	6	2
1558	1260	880	65.4	0	1	0	4	2	5	1	No growth	0	1	0	0	0	0	0	0	0	0	0	0	0	0	0	0	0	0	0	0	0	0	2	2
1559	1261	955	43	1	1	0	4	2	5	1	No growth	0	1	0	0	0	0	0	0	0	0	0	0	0	0	0	0	0	0	0	0	0	0	0	0
1560	1262	883	43	0	1	0	3	4	3	1	No growth	0	1	0	0	0	0	0	0	0	0	0	0	1	0	0	0	0	0	0	0	0	0	1	1
1561	1263	884	32.2	1	1	0	3	3	2	1	No growth	0	1	0	0	0	0	0	0	0	0	0	0	0	0	0	0	0	0	0	0	0	0	0	0
1562	1264	3926	59.7	1	0	0	10	4	4	1	contaminant	0	1	0	0	0	0	0	0	0	0	0	0	0	0	0	0	0	0	0	0	0	0	1	1
1563	1265	887	56.6	1	1	0	5	2	6	1	Escherichia coli	1	1	1	0	0	0	0	0	0	0	0	0	0	0	2	0	0	0	0	0	0	0	3	2
1564	1266	903	58.2	0	0	0	24	2	13	1	No growth	0	1	0	0	0	0	0	0	0	0	0	0	1	0	0	0	0	0	0	0	0	0	2	2
1565	1267	892	59.2	0	1	0	3	2	1	0	Shigella spp.	1	1	2	0	0	0	0	0	0	0	0	0	0	0	0	0	2	0	0	0	0	0	3	2
1566	1268	889	43.7	1	1	0	4	2	4	1	No growth	0	1	0	0	0	0	0	0	0	0	0	0	0	0	0	0	0	0	0	0	0	0	0	0
1567	1269	893	53.5	1	1	0	3	2	2	1	No growth	0	1	0	0	0	0	1	0	0	0	0	0	0	0	0	0	0	0	0	0	0	0	2	2
1568	1270	894	64.6	1	1	0	10	2	10	1	No growth	0	1	0	0	1	0	0	0	1	0	0	0	0	0	0	0	0	0	0	0	0	0	4	2
1569	1271	891	75	0	1	0	17	4	17	1	No growth	0	1	0	0	0	0	0	0	0	0	0	0	0	0	0	0	0	0	0	0	0	0	3	2
1570	1272	895	72.4	1	1	0	18	2	17	1	Pantoea spp.	1	1	2	0	1	0	0	0	0	0	0	0	0	0	0	0	0	0	0	0	0	0	4	2
1571	1273	896	33.7	0	1	0	3	2	1	0	No growth	0	1	0	0	0	0	0	0	0	0	0	0	0	0	0	0	2	0	0	0	0	0	2	2
1572	1274	897	60.6	1	1	1	5	4	5	1	No growth	0	1	0	0	0	0	0	0	0	0	0	0	0	0	0	0	0	0	0	0	0	0	2	2
1573	1275	898	38.1	1	1	1	9	4	8	1	No growth	0	1	0	0	0	0	0	0	0	0	0	0	0	0	0	0	0	0	0	0	0	0	0	0
1574	1275	898	38.1	1	1	1	31	4	30	1	unidentified fungi	1	0	2	0	0	0	0	0	0	0	0	0	0	0	0	0	0	0	0	0	0	0	0	0
1575	1276	1621	40.5	1	1	0	16	2	16	1	contaminant	0	1	0	0	0	0	0	0	0	0	0	0	0	0	0	0	0	0	0	3	0	0	3	2
1576	1277	902	66.8	0	1	0	16	4	16	1	No growth	0	1	0	0	0	0	0	0	0	0	0	0	1	0	0	0	2	0	0	0	0	0	5	2
1577	1277	902	66.8	0	1	0	21	4	21	1	No growth	0	0	0	0	0	0	0	0	0	0	0	0	1	0	0	0	2	0	0	0	0	0	5	2
1578	1278	3155	27.1	1	0	0	6	2	2	1	No growth	0	1	0	0	0	0	0	0	0	0	0	0	0	0	0	0	2	0	0	0	0	0	2	2
1579	1279	904	53.2	1	1	1	13	4	13	1	contaminant	0	1	0	0	0	0	0	0	0	0	0	0	0	0	0	0	0	0	0	0	0	0	1	1
1580	1279	904	53.2	1	1	1	21	4	21	1	Enterococcus spp.	1	0	2	0	0	0	0	0	0	0	0	0	0	0	0	0	0	0	0	0	0	0	1	1
1581	1279	904	53.2	1	1	1	63	4	63	1	Klebsiella pneumoniae	1	0	1	0	0	0	0	0	0	0	0	0	0	0	0	0	0	0	0	0	0	0	1	1
1582	1280	907	35.7	1	1	0	12	2	12	1	No growth	0	1	0	0	1	0	0	0	0	0	0	0	0	0	0	0	0	0	0	3	0	0	4	2
1583	1281	1025	58.9	1	0	0	18	3	10	1	No growth	0	1	0	0	0	0	0	0	0	0	0	0	0	0	0	0	0	0	0	0	0	0	1	1
1584	1282	1028	48	0	1	0	36	2	36	1	No growth	0	1	0	0	0	0	0	0	0	0	0	0	0	0	0	0	2	0	0	0	0	0	2	2
1585	1283	3056	63.5	0	1	0	5	2	3	1	No growth	0	1	0	0	0	0	0	0	0	0	0	0	0	0	2	0	0	0	3	0	0	0	7	2
1586	1284	908	34.2	0	1	0	4	2	5	1	No growth	0	1	0	0	0	0	0	0	0	0	0	0	1	0	0	0	0	0	0	0	0	0	1	1
1587	1285	911	48	0	1	0	3	2	4	1	No growth	0	1	0	0	0	0	0	0	0	0	0	0	0	0	0	0	0	0	0	0	0	0	0	0
1588	1286	912	81.5	0	1	0	11	2	11	1	No growth	0	1	0	0	0	0	0	0	0	0	0	1	0	0	0	0	0	0	0	0	0	0	5	2
1589	1287	914	41.3	1	1	0	9	2	9	1	No growth	0	1	0	0	0	0	0	0	0	0	0	0	0	0	0	0	0	0	0	0	0	0	0	0
1590	1288	915	45.6	0	1	0	3	2	4	1	No growth	0	1	0	0	0	0	0	0	0	0	0	0	0	0	2	0	0	0	0	0	0	0	2	2
1591	1289	1781	52.8	0	1	0	59	2	56	1	No growth	0	1	0	0	0	0	0	0	0	0	0	0	1	0	0	0	0	0	0	0	0	0	2	2
1592	1289	1781	52.8	0	1	0	66	2	63	1	contaminant	0	0	0	0	0	0	0	0	0	0	0	0	1	0	0	0	0	0	0	0	0	0	2	2
1593	1290	916	62	0	1	1	7	4	6	1	No growth	0	1	0	0	0	0	0	0	0	0	0	0	0	0	0	0	0	0	0	0	0	0	2	2
1594	1291	988	57.2	1	1	0	8	2	6	1	Escherichia coli	1	1	1	0	0	0	0	0	0	0	0	1	0	0	0	0	0	0	0	0	0	0	2	2
1595	1291	988	57.2	1	1	0	29	2	27	1	No growth	0	0	0	0	0	0	0	0	0	0	0	1	0	0	0	0	0	0	0	0	0	0	2	2
1596	1292	917	62	0	1	1	14	4	13	1	Burkholderia cepacia	1	1	2	0	0	0	1	0	0	0	0	0	0	0	0	0	0	0	0	0	0	0	3	2
1597	1293	919	73	1	1	1	6	4	6	1	Burkholderia cepacia	1	1	2	0	0	0	0	0	0	0	0	0	0	0	0	0	0	0	0	0	0	0	3	2
1598	1294	995	30	0	1	0	10	2	9	1	No growth	0	1	0	0	0	0	0	0	0	0	0	0	0	0	0	0	0	0	0	0	0	0	0	0
1599	1295	923	26.3	0	1	0	18	2	18	1	No growth	0	1	0	0	0	0	0	0	0	0	0	0	0	0	0	0	2	0	0	0	0	0	2	2
1600	1295	923	26.3	0	1	0	25	2	25	1	No growth	0	0	0	0	0	0	0	0	0	0	0	0	0	0	0	0	2	0	0	0	0	0	2	2
1601	1296	920	47	1	1	1	12	4	12	1	contaminant	0	1	0	0	0	0	0	0	0	0	0	0	0	0	0	0	0	0	0	0	0	0	0	0
1602	1297	937	25.5	0	1	0	7	2	7	1	No growth	0	1	0	0	0	0	0	0	0	0	0	0	0	0	0	0	0	0	3	0	0	0	3	2
1603	1298	925	34	0	1	1	4	4	3	1	Burkholderia cepacia	1	1	2	0	0	0	0	0	0	0	0	0	0	0	0	0	0	0	0	0	0	0	0	0
1604	1299	1008	60.5	0	0	0	9	2		0	No growth	0	1	0	0	0	0	0	0	0	0	0	0	0	0	0	0	0	0	3	0	0	0	5	2
1605	1300	927	36.9	0	1	1	11	3	11	1	contaminant	0	1	0	0	0	0	0	0	0	0	0	0	0	0	0	0	0	0	0	0	0	0	0	0
1606	1301	928	73.1	1	1	0	9	2	7	1	No growth	0	1	0	0	0	0	0	0	0	0	0	0	0	0	0	0	0	0	0	0	0	0	3	2
1607	1302	965	20.8	1	1	0	30	2	22	1	No growth	0	1	0	0	0	0	0	0	0	0	0	0	0	0	2	0	0	0	0	0	0	0	2	2
1608	1303	1825	43.2	1	1	0	3	2	3	1	No growth	0	1	0	0	1	1	0	0	0	0	0	0	0	0	2	0	0	0	0	0	0	0	4	2
1609	1303	3171	44.4	1	0	0	8	2	5	1	No growth	0	0	0	0	0	0	0	0	0	0	0	0	0	0	2	0	0	0	0	0	0	0	2	2
1610	1304	932	33.6	1	1	0	8	3	8	1	No growth	0	1	0	0	0	0	0	0	0	0	0	0	0	0	0	0	0	0	0	0	0	0	0	0
1611	1305	938	75.3	0	1	0	6	2	6	1	No growth	0	1	0	0	0	0	0	0	0	0	0	0	0	0	0	0	0	0	0	0	0	0	3	2
1612	1306	935	25.4	1	1	0	6	2	5	1	contaminant	0	1	0	0	0	0	0	0	0	0	0	0	0	0	0	0	2	0	0	0	0	0	2	2
1613	1307	936	53.5	0	1	0	13	2	-1	0	No growth	0	1	0	0	0	0	1	0	0	0	0	0	0	0	0	0	0	0	0	0	6	0	8	2
1614	1308	1828	51.9	1	1	0	7	2	6	1	No growth	0	1	0	0	0	0	0	0	0	0	0	0	0	0	0	0	0	3	0	0	0	0	4	2
1615	1309	944	51.1	1	1	0	7	2	7	1	No growth	0	1	0	0	0	0	0	0	0	0	0	0	0	0	0	0	2	0	0	0	0	0	3	2
1616	1309	1058	51.3	1	0	0	8	2		0	contaminant	0	0	0	0	0	0	0	0	0	0	0	0	0	0	0	0	2	0	0	0	0	0	3	2
1617	1310	2118	44.9	0	1	1	14	3	12	1	No growth	0	1	0	0	0	0	0	0	0	0	0	0	0	0	0	0	0	0	0	0	0	0	0	0
1618	1311	941	19.4	0	1	1	4	3	5	1	Staphylococcus aureus	1	1	1	0	0	0	0	0	0	0	0	0	0	0	0	0	0	0	0	0	0	0	0	0
1619	1312	940	18.2	1	1	1	4	4	4	1	No growth	0	1	0	0	0	0	0	0	0	0	0	0	0	0	0	0	0	0	0	0	0	0	0	0
1620	1313	942	53.3	0	1	0	5	2	2	1	Staphylococcus aureus	1	1	1	0	0	0	0	0	0	0	0	0	1	0	0	0	0	0	0	0	0	0	2	2
1621	1314	946	59.9	1	1	0	7	2	6	1	No growth	0	1	0	0	0	0	0	0	0	0	0	0	0	0	0	0	0	0	0	0	0	0	1	1
1622	1315	1115	42.3	0	1	0	3	2	3	1	No growth	0	1	0	0	0	0	0	0	0	0	0	0	0	0	0	0	0	0	0	0	0	0	0	0
1623	1316	948	32.8	1	1	0	3	2	3	1	No growth	0	1	0	0	0	0	0	0	0	0	0	0	0	0	0	0	0	0	0	0	0	0	0	0
1624	1317	1068	55.1	0	1	0	12	2	8	1	No growth	0	1	0	0	0	1	0	0	0	0	0	0	1	0	0	0	0	0	0	0	0	0	3	2
1625	1317	1068	55.1	0	1	0	33	2	29	1	No growth	0	0	0	0	0	1	0	0	0	0	0	0	1	0	0	0	0	0	0	0	0	0	3	2
1626	1318	949	18.5	1	1	0	9	3	9	1	No growth	0	1	0	0	0	0	0	0	0	0	0	0	0	0	0	0	0	0	0	0	0	0	0	0
1627	1319	950	72.7	1	1	0	3	2	3	1	No growth	0	1	0	0	0	0	0	0	0	0	0	0	0	0	0	0	0	0	0	0	0	0	3	2
1628	1320	1037	41.4	1	1	0	4	2	3	1	Leuconostoc mesenteroides	1	1	2	0	0	0	0	0	0	0	0	0	0	0	0	0	0	0	0	0	0	0	0	0
1629	1321	954	55	0	1	0	4	2	5	1	No growth	0	1	0	0	0	0	0	0	0	0	0	0	0	0	0	0	0	0	0	0	0	0	1	1
1630	1321	954	55	0	1	0	18	2	19	1	No growth	0	0	0	0	0	0	0	0	0	0	0	0	0	0	0	0	0	0	0	0	0	0	1	1
1631	1322	956	44.9	0	1	0	18	2	5	1	Pantoea spp.	1	1	2	0	0	0	0	0	0	0	0	0	0	0	2	0	0	0	0	0	0	0	2	2
1632	1323	958	33.3	0	1	0	20	2	21	1	No growth	0	1	0	0	0	0	0	0	0	0	0	0	0	0	0	0	2	0	0	0	0	0	2	2
1633	1324	959	40.8	0	1	0	7	2	7	1	No growth	0	1	0	0	0	0	0	0	0	0	0	0	0	0	0	0	0	0	0	0	0	0	0	0
1634	1325	961	55.5	1	1	0	10	2	9	1	No growth	0	1	0	0	0	0	0	0	0	0	0	0	0	0	0	0	0	0	0	0	0	0	1	1
1635	1326	964	67.5	1	1	0	5	2	4	1	contaminant	0	1	0	0	1	0	0	0	0	0	0	0	0	0	2	0	0	0	3	0	0	0	8	2
1636	1327	963	54	0	1	0	6	2	4	1	No growth	0	1	0	0	0	0	0	0	0	0	0	0	0	0	0	0	0	0	0	0	0	0	1	1
1637	1328	966	59	1	1	0	4	2	3	1	Enterobacter cloacae	1	1	2	0	0	0	0	0	0	0	0	0	0	0	0	0	0	0	0	0	0	0	1	1
1638	1329	969	48.3	1	1	1	6	4	7	1	No growth	0	1	0	0	0	0	0	0	0	0	0	0	0	0	2	0	0	0	0	0	0	0	2	2
1639	1330	968	63.3	1	1	0	3	2		0	No growth	0	1	0	0	1	0	0	0	0	0	0	0	0	0	0	0	0	0	0	0	0	0	3	2
1640	1331	1027	34.2	1	1	1	12	2	12	1	No growth	0	1	0	0	0	0	0	0	0	0	0	0	0	0	0	0	0	0	0	0	0	0	0	0
1641	1332	973	67	0	1	0	5	2	5	1	No growth	0	1	0	0	0	0	0	0	0	0	0	0	0	0	0	0	0	0	0	0	0	0	2	2
1642	1333	971	38.1	0	1	0	6	2	6	1	No growth	0	1	0	0	0	0	0	0	0	0	0	0	0	0	0	0	0	0	3	0	0	0	3	2
1643	1334	1484	54.4	0	1	0	23	2	16	1	No growth	0	1	0	0	0	0	0	0	0	0	0	0	0	0	2	0	0	0	0	0	0	0	3	2
1644	1335	972	40.9	0	1	0	8	2	8	1	contaminant	0	1	0	0	0	0	0	0	0	0	0	0	0	0	0	0	0	0	0	0	0	0	0	0
1645	1336	974	81.9	1	1	0	4	2	5	1	No growth	0	1	0	0	1	0	0	0	1	0	0	0	0	0	0	0	0	0	0	0	0	0	6	2
1646	1337	978	87.3	0	1	0	4	2	5	1	contaminant	0	1	0	0	0	0	1	0	0	0	0	0	0	0	0	0	0	0	0	0	0	0	5	2
1647	1338	976	37.1	0	1	1	4	4	4	1	No growth	0	1	0	0	0	0	0	0	0	0	0	0	0	1	0	0	0	0	0	0	0	0	1	1
1648	1339	1030	42.1	1	1	1	8	3	6	1	No growth	0	1	0	0	0	0	0	0	0	0	0	0	0	0	0	0	0	0	0	0	0	0	0	0
1649	1339	1030	42.1	1	1	1	15	3	13	1	contaminant	0	0	0	0	0	0	0	0	0	0	0	0	0	0	0	0	0	0	0	0	0	0	0	0
1650	1340	979	52	0	1	1	3	4	3	1	Burkholderia cepacia	1	1	2	0	0	0	0	0	0	0	0	0	0	0	0	0	0	0	0	0	0	0	1	1
1651	1341	1238	39.9	0	1	0	7	2	6	1	No growth	0	1	0	0	1	0	0	0	0	0	0	0	0	0	2	0	0	0	0	0	0	0	3	2
1652	1342	981	35.5	1	1	0	8	2	9	1	Burkholderia cepacia	1	1	2	0	0	0	0	0	0	0	0	0	0	0	0	0	0	0	0	0	0	0	0	0
1653	1343	1051	46.3	0	1	0	12	2	13	1	No growth	0	1	0	0	0	0	0	0	0	0	0	0	0	0	0	0	0	0	0	0	0	0	0	0
1654	1344	1717	63.4	1	1	0	13	2	11	1	No growth	0	1	0	0	0	0	0	0	0	0	0	1	0	0	0	0	0	0	0	0	0	0	3	2
1655	1345	1278	31.7	0	0	0	8	2	8	1	No growth	0	1	0	0	0	0	0	0	0	0	0	0	0	0	0	0	0	0	0	0	0	0	0	0
1656	1346	1121	55.7	0	0	0	10	4	3	1	No growth	0	1	0	0	0	0	0	0	0	0	0	0	0	0	0	0	0	0	0	0	0	0	1	1
1657	1346	1121	55.7	0	0	0	21	4	14	1	contaminant	0	0	0	0	0	0	0	0	0	0	0	0	0	0	0	0	0	0	0	0	0	0	1	1
1658	1347	983	38.4	1	1	0	52	2	52	1	Acinetobacter spp.	1	1	1	0	0	0	0	0	0	0	0	0	0	0	0	0	0	0	0	0	0	0	0	0
1659	1347	983	38.4	1	1	0	64	4	64	1	Escherichia coli	1	0	1	0	0	0	0	0	0	0	0	0	0	0	0	0	0	0	0	0	0	0	0	0
1660	1348	982	60.5	1	1	0	15	4	15	1	No growth	0	1	0	0	0	0	0	0	0	0	0	0	0	0	0	0	2	0	0	0	0	0	4	2
1661	1349	984	67.6	0	1	0	9	2	10	1	No growth	0	1	0	0	0	0	0	0	0	0	0	0	0	0	2	0	0	0	0	0	0	0	4	2
1662	1349	984	67.6	0	1	0	10	2	11	1	No growth	0	0	0	0	0	0	0	0	0	0	0	0	0	0	2	0	0	0	0	0	0	0	4	2
1663	1350	1054	60.6	0	1	0	3	2	2	1	No growth	0	1	0	0	0	0	0	0	0	0	0	0	0	0	2	0	0	0	0	0	0	0	4	2
1664	1351	986	32.2	1	1	1	7	3	8	1	No growth	0	1	0	0	0	0	0	0	0	0	0	0	0	0	0	0	0	0	0	0	0	0	0	0
1665	1351	986	32.2	1	1	1	12	3	13	1	No growth	0	0	0	0	0	0	0	0	0	0	0	0	0	0	0	0	0	0	0	0	0	0	0	0
1666	1352	1004	54.7	0	1	0	15	2	1	0	Staphylococcus aureus	1	1	1	0	0	0	0	0	0	0	0	0	0	0	0	0	0	0	3	0	0	0	4	2
1667	1352	1114	54.8	0	1	0	3	2	1	0	contaminant	0	0	0	0	0	0	0	0	0	0	0	0	0	0	0	0	0	0	3	0	0	0	4	2
1668	1353	992	60.7	1	1	1	5	4	5	1	Acinetobacter spp.	1	1	1	0	0	0	0	0	0	0	0	0	0	0	0	0	0	0	0	0	0	0	2	2
1669	1353	992	60.7	1	1	1	12	4	12	1	Acinetobacter spp.	1	0	1	0	0	0	0	0	0	0	0	0	0	0	0	0	0	0	0	0	0	0	2	2
1670	1354	996	47.1	1	1	0	9	2	9	1	No growth	0	1	0	0	0	0	0	0	0	0	0	0	0	0	0	0	0	0	0	0	0	0	0	0
1671	1355	994	31.8	0	1	0	12	2	11	1	No growth	0	1	0	0	0	0	0	0	0	0	0	0	0	0	0	0	0	0	0	0	0	0	0	0
1672	1356	997	38.1	1	1	0	9	2	5	1	No growth	0	1	0	0	0	0	0	0	0	0	0	0	0	0	0	0	0	0	0	0	0	0	0	0
1673	1357	998	54.6	1	1	0	17	2	17	1	No growth	0	1	0	0	1	0	0	0	0	0	0	0	0	0	0	0	0	0	0	0	0	0	2	2
1674	1358	1000	26	0	1	1	3	4	3	1	No growth	0	1	0	0	0	0	0	0	0	0	0	0	0	0	0	0	0	0	0	0	0	0	0	0
1675	1359	1048	70.9	1	1	0	27	2	16	1	Klebsiella pneumoniae	1	1	1	0	0	0	0	0	0	0	0	0	0	0	0	0	2	0	0	0	0	0	5	2
1676	1360	1106	55.2	1	1	0	9	2	9	1	Acinetobacter spp.	1	1	1	0	0	0	0	0	0	0	0	0	0	0	0	0	0	0	0	0	0	0	1	1
1677	1361	1006	85.5	0	1	0	3	2	4	1	No growth	0	1	0	0	0	0	0	0	0	0	0	0	0	0	0	0	0	0	0	0	0	0	4	2
1678	1362	1009	60.2	1	1	0	16	4	16	1	No growth	0	1	0	0	0	0	0	0	0	0	0	0	0	0	0	0	0	0	0	0	0	0	2	2
1679	1363	1011	24.5	0	1	0	6	2	2	1	No growth	0	1	0	0	0	0	0	0	0	0	0	0	0	0	0	0	0	0	0	0	0	0	0	0
1680	1364	1013	54	1	1	0	15	2	3	1	No growth	0	1	0	0	0	0	0	0	1	0	0	0	0	0	0	0	2	0	0	0	0	0	4	2
1681	1365	1012	18.6	0	1	1	8	4	8	1	No growth	0	1	0	0	0	0	0	0	0	0	0	0	0	0	0	0	0	0	0	0	0	0	0	0
1682	1366	1015	60.1	1	1	0	6	2	5	1	No growth	0	1	0	0	0	0	0	0	1	0	0	0	0	0	0	0	0	0	0	0	0	0	3	2
1683	1367	1014	53.1	0	1	0	5	2	5	1	contaminant	0	1	0	0	0	0	0	0	0	0	0	0	0	0	0	0	0	0	0	0	0	0	1	1
1684	1368	1147	74.4	1	1	0	10	2	10	1	No growth	0	1	0	0	1	0	0	0	0	0	0	0	1	0	0	0	0	0	0	0	0	0	5	2
1685	1369	1016	69.7	0	1	0	4	2	5	1	No growth	0	1	0	0	1	0	0	0	0	0	0	0	0	0	0	0	0	0	0	0	0	0	3	2
1686	1370	1017	55.7	0	1	0	3	2	3	1	contaminant	0	1	0	0	0	0	0	0	0	0	0	0	1	0	0	0	0	0	0	0	0	0	2	2
1687	1371	4003	50.2	1	1	0	4	2	3	1	Pantoea spp.	1	1	2	0	0	0	0	0	0	0	0	0	0	0	0	0	0	0	3	0	0	0	4	2
1688	1372	1023	72.1	1	1	0	16	2	13	1	contaminant	0	1	0	0	0	0	0	0	0	0	0	0	0	0	0	0	2	0	0	0	0	0	5	2
1689	1373	1018	59.5	1	1	1	3	4	3	1	No growth	0	1	0	0	0	0	0	0	0	0	0	0	0	0	0	0	0	0	0	0	0	0	1	1
1690	1374	1019	25.1	0	1	0	27	2	15	1	contaminant	0	1	0	0	0	0	0	0	0	0	0	0	0	0	0	0	0	0	0	0	0	0	0	0
1691	1375	1020	57.1	0	1	1	3	4	3	1	No growth	0	1	0	0	1	0	0	0	0	0	0	0	0	0	0	0	0	0	0	0	0	0	2	2
1692	1375	1020	57.1	0	1	1	30	4	30	1	Acinetobacter spp.	1	0	1	0	1	0	0	0	0	0	0	0	0	0	0	0	0	0	0	0	0	0	2	2
1693	1375	1020	57.1	0	1	1	16	4	16	1	Acinetobacter spp.	1	0	1	0	1	0	0	0	0	0	0	0	0	0	0	0	0	0	0	0	0	0	2	2
1694	1376	1022	85.1	0	1	0	53	2	22	1	No growth	0	1	0	0	1	0	0	0	0	0	0	0	0	0	0	0	0	0	3	0	0	0	8	2
1695	1377	1024	52.2	0	1	0	3	2	3	1	contaminant	0	1	0	0	0	0	0	0	0	0	0	0	0	0	2	0	0	0	0	0	0	0	3	2
1696	1377	1024	52.2	0	1	0	11	2	11	1	No growth	0	0	0	0	0	0	0	0	0	0	0	0	0	0	2	0	0	0	0	0	0	0	3	2
1697	1378	1026	42.9	1	1	0	3	2	3	1	No growth	0	1	0	0	0	0	0	0	0	0	0	0	0	0	0	0	0	0	0	0	0	0	0	0
1698	1379	1122	37	1	1	1	27	4	27	1	Burkholderia cepacia	1	1	2	0	0	0	0	0	0	0	0	0	0	0	0	0	0	0	0	0	0	0	0	0
1699	1379	1122	37	1	1	1	69	3	69	1	No growth	0	0	0	0	0	0	0	0	0	0	0	0	0	0	0	0	0	0	0	0	0	0	0	0
1700	1380	1365	48.7	0	1	0	4	2	4	1	contaminant	0	1	0	0	0	0	0	0	0	0	0	0	0	0	0	0	0	0	0	0	0	0	0	0
1701	1380	1365	48.7	0	1	0	17	2	17	1	contaminant	0	0	0	0	0	0	0	0	0	0	0	0	0	0	0	0	0	0	0	0	0	0	0	0
1702	1381	1073	20.2	1	0	0	7	4	3	1	No growth	0	1	0	0	0	0	0	0	0	0	0	0	0	0	0	0	0	0	0	0	0	0	0	0
1703	1382	1029	28.5	0	1	1	3	4	3	1	Leuconostoc mesenteroides	1	1	2	0	0	0	0	0	0	0	0	0	0	0	0	0	0	0	0	0	0	0	0	0
1704	1383	1031	42.7	1	1	0	16	2	11	1	Candida lusitaniae	1	1	2	0	0	0	0	0	0	0	0	0	0	0	0	0	0	0	0	0	0	0	0	0
1705	1384	1077	51.6	1	1	0	9	3	8	1	No growth	0	1	0	0	1	0	0	0	0	0	0	0	0	0	0	0	0	0	0	0	0	0	2	2
1706	1385	1861	47.2	1	1	0	13	2	11	1	No growth	0	1	0	0	0	0	0	0	0	0	0	0	0	0	0	0	0	0	3	0	0	0	3	2
1707	1386	1233	24.9	1	1	0	7	2	7	1	No growth	0	1	0	0	0	0	0	0	0	0	0	0	0	0	0	0	0	0	0	3	0	0	3	2
1708	1387	1257	45.9	0	1	0	7	2	7	1	No growth	0	1	0	0	0	0	0	0	0	0	0	0	0	0	2	0	2	0	0	0	0	0	4	2
1709	1388	1035	50.9	0	1	0	4	2	3	1	No growth	0	1	0	0	0	0	0	0	0	0	0	0	0	0	2	0	0	0	0	0	0	0	3	2
1710	1389	1038	48.4	1	1	0	29	2	30	1	Klebsiella pneumoniae	1	1	1	0	0	0	0	0	0	0	0	0	0	0	0	0	0	0	0	0	0	0	0	0
1711	1390	1036	60.6	1	1	0	27	2	10	1	contaminant	0	1	0	0	0	0	0	0	0	0	0	0	0	0	0	0	0	3	0	0	0	0	5	2
1712	1391	1043	22.8	1	1	1	7	4	7	1	Burkholderia cepacia	1	1	2	0	0	0	0	0	0	0	0	0	0	0	0	0	0	0	0	0	0	0	0	0
1713	1392	1311	27.5	1	0	0	13	2	11	1	No growth	0	1	0	0	0	0	1	0	0	0	0	0	0	0	0	0	0	0	0	3	0	0	4	2
1714	1393	1042	49.8	1	1	0	25	2	25	1	No growth	0	1	0	0	0	0	0	0	0	0	0	0	0	0	0	0	0	0	0	0	0	0	0	0
1715	1394	1045	39.4	0	1	0	7	2	2	1	No growth	0	1	0	0	0	0	0	0	0	0	0	0	0	0	0	0	0	0	0	0	0	0	0	0
1716	1395	1044	67.6	0	1	0	3	2	2	1	No growth	0	1	0	0	0	0	0	0	0	0	0	0	0	0	0	0	0	0	0	0	0	0	2	2
1717	1396	1046	70.3	0	1	0	20	2	20	1	No growth	0	1	0	0	0	0	0	1	0	0	0	0	0	0	0	0	0	0	0	0	0	0	4	2
1718	1397	1052	62.4	0	1	0	7	2	7	1	No growth	0	1	0	0	1	0	0	0	0	0	0	0	0	0	0	0	0	0	0	0	0	0	3	2
1719	1398	1049	53.1	0	1	0	22	2	21	1	No growth	0	1	0	0	0	0	0	0	0	0	0	0	0	0	0	0	0	0	0	0	0	0	1	1
1720	1399	1061	68.4	0	1	1	4	4	3	1	No growth	0	1	0	0	0	0	0	0	0	0	0	0	1	0	0	0	0	0	0	0	0	0	3	2
1721	1399	2541	69.9	0	1	0	3	4	3	1	No growth	0	0	0	0	1	1	0	0	1	0	0	0	0	0	0	0	0	0	0	0	0	0	5	2
1722	1399	2541	69.9	0	1	0	14	4	14	1	Burkholderia cepacia	1	0	2	0	1	1	0	0	1	0	0	0	0	0	0	0	0	0	0	0	0	0	5	2
1723	1399	2541	69.9	0	1	0	24	4	24	1	Burkholderia cepacia	1	0	2	0	1	1	0	0	1	0	0	0	0	0	0	0	0	0	0	0	0	0	5	2
1724	1400	1057	65	1	1	0	4	2	4	1	No growth	0	1	0	0	0	0	0	0	0	0	0	0	0	0	0	0	0	0	0	0	0	0	2	2
1725	1400	1057	65	1	1	0	10	2	10	1	No growth	0	0	0	0	0	0	0	0	0	0	0	0	0	0	0	0	0	0	0	0	0	0	2	2
1726	1401	1056	50.3	1	1	1	9	2	9	1	No growth	0	1	0	0	0	0	0	0	0	0	0	0	0	0	0	0	0	0	0	0	0	0	1	1
1727	1402	1062	39.6	1	1	0	7	4	8	1	Burkholderia cepacia	1	1	2	0	0	0	0	0	0	0	0	0	0	0	2	0	0	0	0	0	0	0	2	2
1728	1403	1059	38.8	0	1	0	3	2	3	1	No growth	0	1	0	0	0	0	0	0	0	0	0	0	0	0	2	0	0	0	0	0	0	0	2	2
1729	1404	1060	49.8	1	1	1	9	4	9	1	Burkholderia cepacia	1	1	2	0	0	0	1	0	0	0	0	0	0	0	0	0	0	0	0	0	0	0	1	1
1730	1404	1060	49.8	1	1	1	15	4	15	1	Klebsiella pneumoniae	1	0	1	0	0	0	1	0	0	0	0	0	0	0	0	0	0	0	0	0	0	0	1	1
1731	1404	1060	49.8	1	1	1	15	4	15	1	Klebsiella pneumoniae	1	0	1	0	0	0	1	0	0	0	0	0	0	0	0	0	0	0	0	0	0	0	1	1
1732	1405	1063	51.1	1	1	0	7	2	8	1	No growth	0	1	0	0	0	0	0	0	0	0	0	1	0	0	0	0	0	0	0	0	0	0	2	2
1733	1406	1064	54.2	1	1	0	9	4	8	1	No growth	0	1	0	0	0	0	0	0	0	0	0	0	0	0	0	0	0	0	0	0	0	0	1	1
1734	1407	1144	32.1	0	1	0	8	3	7	1	No growth	0	1	0	0	0	0	0	1	0	0	0	0	0	0	0	0	0	0	0	0	0	0	1	1
1735	1408	1065	76.1	1	1	0	13	2	12	1	No growth	0	1	0	1	0	0	0	0	0	0	1	0	0	0	0	0	0	0	0	0	0	0	5	2
1736	1409	1190	56.9	1	1	0	3	2	1	0	Staphylococcus aureus	1	1	1	0	1	0	0	0	0	0	0	0	1	0	0	0	0	0	3	0	0	0	6	2
1737	1410	1348	67.9	0	1	0	70	2	70	1	No growth	0	1	0	0	0	0	0	0	0	0	0	0	0	0	0	0	0	0	0	0	0	0	2	2
1738	1411	3860	43	0	1	0	8	3	8	1	contaminant	0	1	0	0	0	0	0	0	0	0	0	0	0	0	0	0	0	0	0	0	0	0	0	0
1739	1412	1070	35.5	1	1	0	4	2	5	1	No growth	0	1	0	0	0	0	0	0	0	0	0	0	0	0	0	0	0	0	0	0	0	0	0	0
1740	1413	1067	47.9	1	1	1	14	4	13	1	Burkholderia cepacia	1	1	2	0	0	0	0	0	0	0	0	0	0	0	0	0	0	0	0	0	0	0	0	0
1741	1414	1888	20.6	1	1	0	31	2	17	1	Burkholderia cepacia	1	1	2	0	0	0	0	0	0	0	0	0	0	0	0	0	0	0	0	0	0	0	0	0
1742	1415	2248	54	1	1	0	4	2	3	1	Staphylococcus aureus	1	1	1	0	0	0	0	0	0	0	0	0	0	0	0	0	0	0	3	0	0	0	4	2
1743	1416	1069	31.4	1	1	0	7	4	2	1	Burkholderia cepacia	1	1	2	0	0	0	1	0	0	0	0	0	0	0	0	0	0	0	0	0	0	0	1	1
1744	1416	1069	31.4	1	1	0	27	4	22	1	Burkholderia cepacia	1	0	2	0	0	0	1	0	0	0	0	0	0	0	0	0	0	0	0	0	0	0	1	1
1745	1416	1069	31.4	1	1	0	49	4	44	1	Acinetobacter spp.	1	0	1	0	0	0	1	0	0	0	0	0	0	0	0	0	0	0	0	0	0	0	1	1
1746	1416	1069	31.4	1	1	0	18	4	13	1	Burkholderia cepacia	1	0	2	0	0	0	1	0	0	0	0	0	0	0	0	0	0	0	0	0	0	0	1	1
1747	1417	2396	54.4	1	1	0	21	2	20	1	No growth	0	1	0	0	0	0	0	0	0	0	0	0	0	1	0	0	0	0	0	0	0	0	2	2
1748	1418	1125	56.5	0	1	0	3	2	2	1	Staphylococcus aureus	1	1	1	0	0	0	0	0	0	0	0	0	0	0	0	0	0	0	3	0	0	0	4	2
1749	1419	1072	55.2	0	1	0	11	2	8	1	Staphylococcus aureus	1	1	1	0	1	0	0	0	0	0	0	0	0	0	0	0	0	0	3	0	0	0	5	2
1750	1420	1071	66.6	1	1	0	6	2	6	1	No growth	0	1	0	0	0	0	0	0	0	0	0	0	0	0	0	0	0	0	0	0	0	0	2	2
1751	1421	1076	29.4	0	1	0	4	2	1	0	No growth	0	1	0	0	0	0	0	0	0	1	0	0	0	0	0	0	0	0	0	0	0	0	1	1
1752	1422	1075	34.7	1	1	0	12	2	-14	0	No growth	0	1	0	0	0	0	0	0	0	0	0	0	0	0	0	0	0	0	0	3	0	0	3	2
1753	1423	1078	56.9	0	1	0	5	2	-3	0	No growth	0	1	0	0	0	0	0	0	0	0	0	0	0	0	0	0	0	0	0	0	0	0	1	1
1754	1424	1080	75	1	1	0	9	2		0	contaminant	0	1	0	0	0	0	0	0	1	0	0	0	0	0	0	0	0	0	0	0	0	0	4	2
1755	1425	1079	59.8	0	1	0	5	2	5	1	No growth	0	1	0	0	0	0	0	0	0	0	0	0	1	0	0	0	0	0	0	0	0	0	2	2
1756	1426	1118	65.7	0	0	0	8	2	6	1	contaminant	0	1	0	0	0	0	0	0	0	0	0	0	0	0	0	0	0	0	0	0	0	0	2	2
1757	1427	1556	76.7	1	1	0	15	4	15	1	Escherichia coli	1	1	1	0	0	0	0	0	0	0	0	0	0	0	0	0	0	0	0	0	0	0	3	2
1758	1428	1083	38.1	0	1	0	3	2	1	0	No growth	0	1	0	0	0	0	0	0	0	0	0	0	0	0	0	0	0	0	0	0	0	0	0	0
1759	1429	1087	29.6	1	0	0	29	2	14	1	Staphylococcus aureus	1	1	1	0	1	0	0	0	0	0	0	0	0	0	0	0	0	0	3	0	0	0	4	2
1760	1430	1085	75.3	0	1	0	27	2	19	1	No growth	0	1	0	0	0	0	0	0	0	0	0	0	0	0	0	2	0	0	0	0	6	0	11	2
1761	1431	1099	62.9	1	1	1	3	4	3	1	contaminant	0	1	0	0	0	0	0	0	1	0	0	0	0	0	0	0	0	0	0	0	0	0	3	2
1762	1431	1099	62.9	1	1	1	15	4	15	1	No growth	0	0	0	0	0	0	0	0	1	0	0	0	0	0	0	0	0	0	0	0	0	0	3	2
1763	1432	1089	50.2	1	1	0	9	2	10	1	No growth	0	1	0	0	0	0	0	0	0	0	0	0	0	0	2	0	0	0	0	0	0	0	3	2
1764	1433	1088	85.7	1	1	0	3	2	3	1	No growth	0	1	0	0	0	0	0	0	0	0	0	0	0	0	0	0	0	0	0	0	0	0	4	2
1765	1434	1512	49.1	0	0	0	9	2	6	1	Escherichia coli	1	1	1	0	0	0	0	0	0	0	0	0	0	0	0	0	2	0	0	0	0	0	2	2
1766	1435	1091	38.5	1	1	0	20	2	20	1	No growth	0	1	0	0	0	0	0	0	0	0	0	0	0	0	0	0	2	3	0	0	0	0	5	2
1767	1436	1090	69.2	1	1	0	4	2	4	1	No growth	0	1	0	0	0	0	0	0	1	0	0	0	0	0	0	0	0	0	0	0	0	0	3	2
1768	1437	1336	62.9	1	1	0	18	2	18	1	No growth	0	1	0	0	1	0	0	0	0	0	0	0	0	0	0	0	0	0	0	0	0	0	3	2
1769	1438	1092	50.2	1	1	0	7	2	7	1	No growth	0	1	0	0	1	0	0	0	0	0	0	0	0	0	2	0	0	0	0	0	0	0	4	2
1770	1439	1094	35.4	0	1	1	8	4	8	1	Burkholderia cepacia	1	1	2	0	0	0	1	0	0	0	0	0	0	0	0	0	0	0	0	0	0	0	1	1
1771	1439	1094	35.4	0	1	1	9	4	9	1	Burkholderia cepacia	1	0	2	0	0	0	1	0	0	0	0	0	0	0	0	0	0	0	0	0	0	0	1	1
1772	1439	1094	35.4	0	1	1	24	4	24	1	Burkholderia cepacia	1	0	2	0	0	0	1	0	0	0	0	0	0	0	0	0	0	0	0	0	0	0	1	1
1773	1440	1096	22.9	0	1	1	8	4	8	1	Burkholderia cepacia	1	1	2	0	0	0	0	0	0	0	0	0	0	0	0	0	0	0	0	0	0	0	0	0
1774	1441	1100	44	1	1	0	16	4	16	1	No growth	0	1	0	0	0	0	0	0	0	0	0	0	0	0	0	0	2	0	0	0	0	0	2	2
1775	1442	1097	45.8	0	1	0	11	2	11	1	No growth	0	1	0	0	0	0	0	0	0	0	0	0	0	0	0	0	0	0	0	0	0	0	0	0
1776	1443	1102	43.7	1	1	0	3	2	1	0	No growth	0	1	0	0	0	0	0	0	0	0	0	1	1	0	0	0	0	0	0	0	0	0	2	2
1777	1444	2219	67.7	1	1	0	5	2	1	0	No growth	0	1	0	0	0	0	0	0	0	0	0	0	0	0	0	0	0	3	0	0	0	0	5	2
1778	1444	2219	67.7	1	1	0	13	2	9	1	No growth	0	0	0	0	0	0	0	0	0	0	0	0	0	0	0	0	0	3	0	0	0	0	5	2
1779	1445	1117	56.2	1	0	0	10	2	3	1	Burkholderia cepacia	1	1	2	0	0	0	0	0	0	0	0	0	0	0	0	0	2	0	0	0	0	0	3	2
1780	1446	1326	69.3	1	1	0	16	2	14	1	No growth	0	1	0	0	0	0	0	0	1	0	0	0	0	0	0	0	0	0	0	0	0	0	3	2
1781	1447	1132	61.5	1	1	0	13	2	13	1	contaminant	0	1	0	0	1	0	0	0	0	0	0	0	0	0	0	0	0	0	0	0	0	0	3	2
1782	1448	1105	45.9	0	1	0	20	2	3	1	contaminant	0	1	0	0	0	0	0	0	0	0	0	0	0	0	0	0	0	0	0	0	6	0	6	2
1783	1449	1109	42.3	1	1	0	7	2	7	1	No growth	0	1	0	0	0	0	0	0	0	0	0	0	0	0	0	0	0	0	3	0	0	0	3	2
1784	1450	1107	55.8	0	1	1	4	4	3	1	Enterobacter cloacae	1	1	2	0	0	0	0	0	0	0	0	0	0	0	0	0	0	0	0	0	0	0	1	1
1785	1450	1107	55.8	0	1	1	25	4	24	1	No growth	0	0	0	0	0	0	0	0	0	0	0	0	0	0	0	0	0	0	0	0	0	0	1	1
1786	1450	1107	55.8	0	1	1	13	4	12	1	Klebsiella pneumoniae	1	0	1	0	0	0	0	0	0	0	0	0	0	0	0	0	0	0	0	0	0	0	1	1
1787	1451	1108	42.3	1	1	0	14	2	11	1	No growth	0	1	0	0	0	0	0	0	0	0	0	1	0	0	0	0	0	0	0	0	0	0	1	1
1788	1452	3302	65.7	0	1	1	25	4	21	1	Klebsiella pneumoniae	1	1	1	0	1	0	0	0	0	0	0	0	0	0	2	0	0	0	0	0	0	0	5	2
1789	1453	1111	60.2	1	1	1	13	4	13	1	Burkholderia cepacia	1	1	2	0	0	0	0	0	0	0	0	0	0	1	0	0	0	0	0	0	0	0	3	2
1790	1454	2319	53.8	0	1	0	32	2	32	1	Escherichia coli	1	1	1	0	0	0	0	0	0	0	0	0	0	0	0	0	2	0	0	0	0	0	3	2
1791	1455	1123	43.2	1	0	0	5	2	2	1	No growth	0	1	0	0	0	0	0	0	0	0	0	0	0	0	0	0	0	0	0	0	0	0	0	0
1792	1456	1116	45.1	0	1	0	3	2	4	1	No growth	0	1	0	0	0	0	0	0	0	0	0	0	0	0	0	0	0	0	0	0	0	0	0	0
1793	1457	1113	26.7	0	1	1	3	3	-5	0	No growth	0	1	0	0	0	0	0	0	0	0	0	0	0	0	0	0	0	0	0	0	0	0	0	0
1794	1458	1120	46.7	0	1	0	9	2	9	1	No growth	0	1	0	0	0	0	0	0	0	0	0	0	0	0	0	0	0	0	0	0	0	0	0	0
1795	1459	1142	69.9	1	1	0	12	2	13	1	No growth	0	1	0	0	0	0	1	0	0	0	0	0	0	0	0	0	0	0	0	0	0	0	3	2
1796	1460	3477	22.2	1	1	1	4	4	4	1	Acinetobacter spp.	1	1	1	0	0	0	0	0	0	0	0	0	0	0	0	0	0	0	0	0	0	0	0	0
1797	1461	3335	57.8	1	0	0	4	2	3	1	No growth	0	1	0	0	0	0	0	0	0	0	0	0	0	0	0	0	0	0	0	0	0	0	1	1
1798	1462	1124	32.5	0	1	0	4	2	4	1	contaminant	0	1	0	0	0	0	0	0	0	0	0	0	0	0	0	0	0	0	0	0	0	0	0	0
1799	1463	1201	24.1	1	0	0	19	2	12	1	No growth	0	1	0	0	0	0	0	0	0	0	0	0	0	0	0	0	2	0	0	0	0	0	2	2
1800	1464	1127	49	1	1	0	4	2	3	1	Klebsiella pneumoniae	1	1	1	0	0	0	0	0	0	0	0	0	0	0	0	0	2	0	0	0	0	0	2	2
1801	1465	1126	67.2	0	1	0	10	2	10	1	No growth	0	1	0	0	0	0	0	0	0	0	0	0	0	0	0	0	0	0	0	0	0	0	2	2
1802	1466	1261	51.8	0	0	0	14	4	12	1	Burkholderia cepacia	1	1	2	0	0	0	0	0	0	0	0	0	1	0	0	0	0	0	0	0	0	0	2	2
1803	1467	1131	50.7	1	1	0	3	2	3	1	No growth	0	1	0	0	0	0	1	0	0	0	0	0	0	0	0	0	0	0	0	0	0	0	2	2
1804	1468	1129	42.9	1	1	0	6	2	6	1	No growth	0	1	0	0	0	0	0	0	0	0	0	0	0	0	0	0	0	0	0	0	0	0	0	0
1805	1469	2431	27.1	0	1	0	30	2	30	1	No growth	0	1	0	0	0	0	0	0	0	0	0	0	0	0	0	0	2	0	0	0	0	0	2	2
1806	1469	2431	27.1	0	1	0	54	2	54	1	No growth	0	0	0	0	0	0	0	0	0	0	0	0	0	0	0	0	2	0	0	0	0	0	2	2
1807	1470	1133	56.1	1	1	0	5	2	3	1	No growth	0	1	0	0	0	0	0	0	0	0	0	1	0	0	0	0	0	0	0	0	0	0	2	2
1808	1470	1133	56.1	1	1	0	6	2	4	1	No growth	0	0	0	0	0	0	0	0	0	0	0	1	0	0	0	0	0	0	0	0	0	0	2	2
1809	1471	1134	63.2	1	1	1	7	3	5	1	No growth	0	1	0	0	0	0	0	0	0	0	0	0	0	0	0	0	0	0	0	0	0	0	2	2
1810	1472	3781	70.9	0	1	0	4	2	4	1	No growth	0	1	0	0	0	0	0	0	1	0	0	0	0	0	0	0	0	0	0	0	0	0	4	2
1811	1473	1136	46.4	1	1	1	12	3	12	1	No growth	0	1	0	0	0	0	0	0	0	0	0	0	1	0	0	2	0	0	0	0	0	0	3	2
1812	1474	1138	23.7	1	1	1	4	4	4	1	Burkholderia cepacia	1	1	2	0	0	0	0	0	0	0	0	0	0	0	0	0	0	0	0	0	0	0	0	0
1813	1475	3129	43.5	0	0	0	35	3	34	1	contaminant	0	1	0	0	0	0	0	0	0	0	0	0	0	0	0	0	0	0	0	0	0	0	0	0
1814	1476	1696	41.9	0	1	0	14	2	0	0	Staphylococcus aureus	1	1	1	0	1	0	0	0	0	0	0	0	0	0	0	0	0	0	3	0	0	0	4	2
1815	1476	1696	41.9	0	1	0	15	2	1	0	Staphylococcus aureus	1	0	1	0	1	0	0	0	0	0	0	0	0	0	0	0	0	0	3	0	0	0	4	2
1816	1477	1139	52.6	0	1	0	46	2	46	1	No growth	0	1	0	0	0	0	0	0	0	0	0	0	0	0	0	0	0	0	0	0	0	0	1	1
1817	1478	1141	18.1	0	1	0	21	2	21	1	No growth	0	1	0	0	0	0	0	0	0	0	0	0	0	0	0	0	2	0	0	0	0	0	2	2
1818	1479	1186	37.1	1	1	0	3	2	3	1	No growth	0	1	0	0	0	0	0	0	0	0	0	0	0	0	0	0	0	0	0	0	0	0	0	0
1819	1479	1186	37.1	1	1	0	7	2	7	1	Acinetobacter spp.	1	0	1	0	0	0	0	0	0	0	0	0	0	0	0	0	0	0	0	0	0	0	0	0
1820	1480	1145	39.9	1	1	1	4	3	5	1	No growth	0	1	0	0	0	0	0	0	0	0	0	0	0	0	0	0	0	0	0	0	0	0	0	0
1821	1481	2641	60	0	1	0	21	2	21	1	No growth	0	1	0	0	0	0	0	0	0	0	0	0	0	0	0	0	0	0	0	0	0	0	2	2
1822	1482	1146	24	0	1	0	3	2	2	1	No growth	0	1	0	0	0	0	0	0	0	1	0	0	0	0	0	0	0	0	0	0	0	0	1	1
1823	1483	1498	35.6	1	1	0	6	2		0	No growth	0	1	0	0	1	0	0	0	0	0	0	0	0	0	0	0	0	0	0	0	0	0	1	1
1824	1484	1152	77.6	1	1	0	3	2	1	0	No growth	0	1	0	0	0	0	0	0	0	0	0	1	0	0	0	0	0	0	0	0	0	0	4	2
1825	1484	2706	79.1	1	1	0	9	2	7	1	No growth	0	0	0	0	0	0	0	0	0	0	0	1	0	0	0	0	0	0	0	0	0	0	4	2
1826	1485	1149	49.2	0	1	0	39	4	11	1	No growth	0	1	0	0	0	0	0	0	0	0	0	0	0	0	0	0	0	0	0	0	0	0	0	0
1827	1485	1149	49.2	0	1	0	50	4	22	1	No growth	0	0	0	0	0	0	0	0	0	0	0	0	0	0	0	0	0	0	0	0	0	0	0	0
1828	1486	1153	77.2	1	1	0	20	2	21	1	No growth	0	1	0	0	0	0	1	0	0	0	0	0	0	1	0	0	0	0	0	0	0	0	5	2
1829	1487	1151	44.1	0	1	0	11	4	11	1	Pseudomonas aeruginosa	1	1	1	0	0	0	0	0	0	0	0	0	0	0	0	0	0	0	0	0	0	0	0	0
1830	1488	1162	54.2	1	1	0	8	4	8	1	No growth	0	1	0	0	0	0	0	0	0	0	0	0	0	0	0	0	2	0	0	0	0	0	3	2
1831	1489	1265	45.3	1	1	0	7	2	6	1	Staphylococcus aureus	1	1	1	0	0	0	0	0	0	0	0	0	0	0	0	0	0	0	0	0	0	0	0	0
1832	1490	1154	34.8	1	0	0	9	2	9	1	No growth	0	1	0	0	0	0	0	0	0	0	0	0	0	0	0	0	0	0	0	0	0	0	0	0
1833	1491	1155	56	1	1	1	38	4	38	1	Burkholderia cepacia	1	1	2	0	0	0	0	0	0	0	0	0	0	0	0	0	0	0	0	0	0	0	1	1
1834	1491	3303	58	1	1	1	35	3	32	1	Staphylococcus aureus	1	0	1	0	0	0	0	0	0	0	0	0	0	0	0	0	0	0	0	0	0	0	1	1
1835	1491	3303	58	1	1	1	107	3	104	1	contaminant	0	0	0	0	0	0	0	0	0	0	0	0	0	0	0	0	0	0	0	0	0	0	1	1
1836	1491	3303	58	1	1	1	167	3	164	1	Acinetobacter spp.	1	0	1	0	0	0	0	0	0	0	0	0	0	0	0	0	0	0	0	0	0	0	1	1
1837	1492	1157	35.2	0	1	0	23	2	3	1	No growth	0	1	0	0	0	0	0	0	0	0	0	0	0	0	0	0	2	0	0	0	0	0	2	2
1838	1492	1390	35.4	0	0	0	11	2	3	1	No growth	0	0	0	0	0	0	0	0	0	0	0	0	0	0	0	0	2	0	0	0	0	0	2	2
1839	1493	1159	60.5	0	1	0	9	2	9	1	No growth	0	1	0	0	0	1	0	0	0	0	0	0	0	0	2	0	0	0	0	0	0	0	5	2
1840	1493	1159	60.5	0	1	0	16	2	16	1	No growth	0	0	0	0	0	1	0	0	0	0	0	0	0	0	2	0	0	0	0	0	0	0	5	2
1841	1494	1161	37.7	0	1	0	5	2	3	1	No growth	0	1	0	0	1	0	0	0	0	0	0	0	0	0	0	0	0	0	3	0	0	0	4	2
1842	1495	1160	85.9	0	1	0	5	2	5	1	No growth	0	1	0	0	0	0	0	0	0	0	0	0	0	0	0	0	0	0	0	0	0	0	4	2
1843	1496	1163	73.2	1	1	0	4	2	3	1	No growth	0	1	0	0	0	0	0	1	1	0	0	0	0	0	2	0	0	0	0	0	0	0	7	2
1844	1497	1164	42.5	1	1	0	4	2	4	1	No growth	0	1	0	0	0	0	0	0	0	0	0	0	0	0	0	0	2	0	0	0	0	0	2	2
1845	1498	1165	61.2	1	1	0	27	2	26	1	No growth	0	1	0	0	0	0	0	0	0	0	0	0	0	0	0	0	0	0	0	0	0	0	2	2
1846	1499	2366	78	0	1	0	24	2	23	1	Burkholderia cepacia	1	1	2	0	0	0	0	0	0	0	0	0	0	0	0	0	0	0	0	0	0	0	3	2
1847	1500	1166	60.7	0	1	0	4	2	4	1	No growth	0	1	0	0	0	0	0	0	0	0	0	0	0	0	0	0	2	0	0	0	0	0	4	2
1848	1501	1169	42.9	1	1	0	3	2	3	1	No growth	0	1	0	0	0	0	0	0	0	0	0	0	0	0	0	0	0	0	0	0	0	0	0	0
1849	1502	1171	56.7	1	1	0	6	2	6	1	No growth	0	1	0	0	0	0	0	0	0	0	0	0	0	0	0	0	0	0	0	0	0	0	1	1
1850	1503	1172	67.2	0	1	1	4	3	4	1	No growth	0	1	0	1	0	0	0	0	0	0	0	0	1	0	0	0	0	0	0	0	0	0	4	2
1851	1504	1174	48.2	1	1	0	6	2		0	No growth	0	1	0	0	0	0	0	0	0	0	0	1	0	0	0	0	0	0	0	0	0	0	1	1
1852	1504	1174	48.2	1	1	0	9	2		0	No growth	0	0	0	0	0	0	0	0	0	0	0	1	0	0	0	0	0	0	0	0	0	0	1	1
1853	1505	1175	47.2	1	1	0	5	2	5	1	No growth	0	1	0	0	0	0	0	0	0	0	0	0	0	0	0	0	2	0	0	0	0	0	2	2
1854	1506	1176	57.2	1	1	1	4	4	4	1	Burkholderia cepacia	1	1	2	0	0	0	0	0	0	0	0	0	0	0	2	0	0	0	0	0	0	0	3	2
1855	1507	1180	34.3	1	0	0	21	2	-3	0	Pseudomonas aeruginosa	1	1	1	0	0	0	0	0	0	0	0	0	0	0	0	0	0	0	0	0	0	0	0	0
1856	1508	1177	68.1	1	1	0	10	2	1	0	Staphylococcus aureus	1	1	1	0	0	0	0	0	0	0	0	0	1	0	0	0	0	0	0	0	0	0	3	2
1857	1509	1178	44.7	0	1	1	3	4	3	1	No growth	0	1	0	0	0	0	0	0	0	0	0	0	0	0	0	0	0	0	0	0	0	0	0	0
1858	1509	1178	44.7	0	1	1	17	4	17	1	Stenotrophomonas maltophilia	1	0	2	0	0	0	0	0	0	0	0	0	0	0	0	0	0	0	0	0	0	0	0	0
1859	1509	1178	44.7	0	1	1	10	4	10	1	Stenotrophomonas maltophilia	1	0	2	0	0	0	0	0	0	0	0	0	0	0	0	0	0	0	0	0	0	0	0	0
1860	1510	1182	53.4	0	1	0	5	2	6	1	No growth	0	1	0	0	0	0	1	0	0	0	0	0	0	1	0	0	0	0	0	0	0	0	3	2
1861	1511	1187	54.7	1	1	0	9	2	4	1	No growth	0	1	0	0	0	0	0	0	0	0	0	1	0	0	0	0	0	0	0	0	0	0	2	2
1862	1512	1185	25.2	0	1	1	3	4	2	1	No growth	0	1	0	0	1	0	0	0	0	0	0	0	0	0	0	0	0	0	0	0	0	0	1	1
1863	1513	1228	36	1	1	0	4	2	3	1	No growth	0	1	0	0	1	0	0	0	0	0	0	0	0	0	0	0	0	0	0	0	0	0	1	1
1864	1514	1188	30.8	1	1	0	4	2	3	1	No growth	0	1	0	0	0	0	0	0	0	1	0	0	0	0	0	0	0	0	0	0	0	0	1	1
1865	1515	1189	43.1	1	1	0	5	2	6	1	No growth	0	1	0	0	0	0	0	0	0	0	0	0	0	0	0	0	0	0	0	0	0	0	0	0
1866	1516	1499	76	1	1	0	17	2	5	1	No growth	0	1	0	0	0	0	0	0	0	0	0	0	0	0	0	0	0	0	0	0	0	0	3	2
1867	1517	1191	75.3	0	1	0	14	2	14	1	No growth	0	1	0	0	0	0	0	0	0	0	0	0	0	0	0	0	0	0	0	0	0	0	3	2
1868	1518	1199	34.9	1	0	0	9	2	9	1	No growth	0	1	0	0	0	0	0	0	0	0	0	0	0	0	0	0	0	0	0	0	0	0	0	0
1869	1519	1195	41	1	1	0	21	2	20	1	No growth	0	1	0	0	0	0	0	0	0	0	0	0	0	0	0	0	0	0	0	0	6	0	6	2
1870	1520	1198	27.7	1	1	1	5	4	5	1	No growth	0	1	0	0	0	0	0	0	0	0	0	0	0	0	0	0	0	0	0	0	0	0	0	0
1871	1521	1200	81.7	1	1	0	14	2	14	1	Leuconostoc mesenteroides	1	1	2	0	0	0	0	0	0	0	0	0	0	0	0	0	2	0	0	0	0	0	6	2
1872	1522	1202	60.6	1	1	0	11	2	10	1	No growth	0	1	0	0	0	0	0	0	0	0	0	0	1	0	0	0	0	0	3	0	0	0	6	2
1873	1523	1203	61.3	1	1	0	7	2	7	1	No growth	0	1	0	0	0	0	0	0	0	0	0	0	0	0	0	0	0	3	0	0	0	0	5	2
1874	1524	1204	66	1	1	0	10	2	10	1	No growth	0	1	0	0	0	1	0	0	0	0	0	0	0	0	2	0	0	0	0	0	0	0	5	2
1875	1524	1204	66	1	1	0	11	2	11	1	No growth	0	0	0	0	0	1	0	0	0	0	0	0	0	0	2	0	0	0	0	0	0	0	5	2
1876	1525	1205	19.3	1	1	0	3	2	2	1	unidentified fungi	1	1	2	0	0	0	0	0	0	0	0	0	0	0	0	0	0	0	0	0	0	0	0	0
1877	1526	1206	31.3	1	1	0	5	2	5	1	No growth	0	1	0	0	0	0	0	0	0	0	0	0	0	0	0	0	2	0	0	0	0	0	2	2
1878	1526	1206	31.3	1	1	0	8	2	8	1	No growth	0	0	0	0	0	0	0	0	0	0	0	0	0	0	0	0	2	0	0	0	0	0	2	2
1879	1527	1264	39.7	1	0	0	43	4	3	1	Burkholderia cepacia	1	1	2	0	0	0	0	0	0	0	0	0	0	0	0	0	0	0	0	0	0	0	0	0
1880	1528	1208	57.6	1	1	0	22	2	13	1	No growth	0	1	0	0	0	0	0	0	0	0	0	0	0	0	0	0	2	0	0	0	0	0	3	2
1881	1529	1207	64.3	1	1	1	3	3	2	1	No growth	0	1	0	1	0	0	0	0	0	0	0	0	0	1	0	0	0	3	0	0	0	0	7	2
1882	1530	1209	30.4	0	1	0	14	2	6	1	No growth	0	1	0	0	0	0	0	0	0	1	0	0	0	0	0	0	0	0	0	0	0	0	1	1
1883	1531	1234	60.3	1	1	0	3	2	3	1	No growth	0	1	0	0	0	0	0	0	0	0	0	0	1	0	0	0	0	0	0	0	0	0	3	2
1884	1532	1210	27.9	0	1	0	3	2	3	1	No growth	0	1	0	0	0	0	1	0	0	0	0	0	0	0	0	0	0	0	0	0	0	0	1	1
1885	1533	1211	28	0	1	0	17	2	16	1	No growth	0	1	0	0	0	0	0	0	0	0	0	0	0	0	0	0	0	0	0	0	0	0	0	0
1886	1534	1212	57.8	0	1	0	4	2	4	1	No growth	0	1	0	0	0	0	0	0	0	0	0	0	0	0	0	0	0	0	0	0	6	0	7	2
1887	1535	1214	78.1	0	1	0	29	2	29	1	No growth	0	1	0	0	0	0	0	0	0	0	0	0	0	0	0	0	0	0	0	0	0	0	3	2
1888	1535	1214	78.1	0	1	0	63	2	63	1	No growth	0	0	0	0	0	0	0	0	0	0	0	0	0	0	0	0	0	0	0	0	0	0	3	2
1889	1536	1215	69.6	0	1	0	13	4	13	1	No growth	0	1	0	0	1	0	0	0	0	0	0	0	0	0	0	0	0	0	3	0	0	0	6	2
1890	1537	1647	55.8	1	1	0	4	2		0	No growth	0	1	0	0	0	0	0	0	0	0	0	0	0	0	0	0	0	0	3	0	0	0	4	2
1891	1538	1219	57.8	0	1	0	9	2	9	1	No growth	0	1	0	0	0	0	0	0	0	0	0	0	0	0	0	0	0	0	0	0	0	0	1	1
1892	1539	1373	30.3	1	1	0	6	2	6	1	No growth	0	1	0	0	0	0	0	0	0	0	0	0	0	0	0	0	0	0	0	0	0	0	0	0
1893	1540	1221	63	1	1	0	7	2	3	1	Staphylococcus aureus	1	1	1	0	0	0	0	0	0	0	0	0	0	1	0	0	0	0	0	0	0	0	3	2
1894	1541	1223	45.2	0	1	0	13	2	12	1	No growth	0	1	0	0	0	0	0	0	0	0	0	0	0	0	0	0	0	0	0	0	0	0	0	0
1895	1542	1224	59.3	1	1	0	50	2	31	1	No growth	0	1	0	0	0	0	0	0	0	0	0	0	0	0	0	0	0	0	0	0	0	0	1	1
1896	1543	1225	28.3	1	1	0	6	2	6	1	No growth	0	1	0	0	0	0	0	0	0	0	0	0	0	0	0	0	0	0	0	0	0	0	0	0
1897	1544	1226	35.2	0	1	0	33	2	33	1	No growth	0	1	0	0	0	0	0	0	0	0	0	0	0	0	0	0	0	0	0	0	0	0	0	0
1898	1545	1227	51.5	0	1	0	5	2	5	1	No growth	0	1	0	0	0	0	0	0	0	0	0	0	0	0	0	0	0	0	0	0	0	0	1	1
1899	1545	1227	51.5	0	1	0	10	2	10	1	No growth	0	0	0	0	0	0	0	0	0	0	0	0	0	0	0	0	0	0	0	0	0	0	1	1
1900	1545	1227	51.5	0	1	0	9	2	9	1	No growth	0	0	0	0	0	0	0	0	0	0	0	0	0	0	0	0	0	0	0	0	0	0	1	1
1901	1546	1229	34.6	1	1	1	13	2	13	1	No growth	0	1	0	0	0	0	0	0	0	0	0	0	0	0	0	0	0	0	0	3	0	0	3	2
1902	1547	2848	34.4	0	1	0	8	2	7	1	Pseudomonas aeruginosa	1	1	1	0	0	0	0	0	0	0	0	0	0	0	0	0	0	0	3	0	0	0	3	2
1903	1548	1306	52.6	1	1	0	7	2	6	1	Enterococcus spp.	1	1	2	0	0	0	1	0	0	0	0	0	0	0	0	0	0	0	0	0	0	0	2	2
1904	1549	1230	67.3	1	1	0	8	2	7	1	No growth	0	1	0	0	0	0	0	0	0	0	0	0	0	0	0	0	2	0	0	0	0	0	4	2
1905	1550	1231	21.9	1	1	0	4	2	-1	0	No growth	0	1	0	0	0	0	0	0	0	0	0	0	0	0	0	0	0	0	0	0	0	0	0	0
1906	1551	1314	43.8	0	1	0	19	2	18	1	No growth	0	1	0	0	0	0	0	0	0	0	0	0	0	0	0	0	2	0	0	0	0	0	2	2
1907	1552	1232	63.3	0	1	0	4	2	4	1	No growth	0	1	0	0	0	0	0	0	0	0	0	0	1	0	0	0	0	0	0	0	0	0	3	2
1908	1553	2093	70.2	1	1	0	8	2	8	1	No growth	0	1	0	0	0	1	0	0	0	0	0	0	0	0	0	0	0	0	0	0	0	0	4	2
1909	1554	1235	73.4	1	1	1	6	4	6	1	Burkholderia cepacia	1	1	2	0	0	0	0	0	0	0	1	0	0	0	0	0	0	0	0	0	0	0	4	2
1910	1555	1241	60.3	1	1	0	6	2	7	1	No growth	0	1	0	0	0	0	0	0	0	0	0	0	0	0	0	0	0	0	0	0	0	0	2	2
1911	1556	1562	42.1	1	0	0	11	4	3	1	No growth	0	1	0	0	0	0	0	0	0	0	0	0	1	0	0	0	0	0	0	0	0	0	1	1
1912	1557	1239	23.7	1	1	0	8	2	1	0	contaminant	0	1	0	0	0	0	0	0	0	0	0	0	0	0	0	0	0	0	0	0	0	0	0	0
1913	1558	1240	59.4	1	1	1	6	3	6	1	No growth	0	1	0	1	0	0	0	0	0	0	0	0	0	0	2	0	0	0	0	0	0	0	4	2
1914	1559	1242	26.2	0	1	0	10	2	-1	0	Klebsiella pneumoniae	1	1	1	0	0	0	0	0	0	0	0	0	0	0	0	0	0	0	0	0	0	0	0	0
1915	1559	1242	26.2	0	1	0	12	2	1	0	Staphylococcus aureus	1	0	1	0	0	0	0	0	0	0	0	0	0	0	0	0	0	0	0	0	0	0	0	0
1916	1560	1731	50.1	0	1	0	16	2	8	1	contaminant	0	1	0	0	0	0	0	0	0	0	0	0	0	0	0	0	0	0	0	0	0	0	1	1
1917	1561	1245	52.3	1	1	0	6	2	5	1	Acinetobacter spp.	1	1	1	0	0	0	0	0	0	0	0	0	0	0	0	0	2	0	0	0	0	0	3	2
1918	1562	1244	33.8	1	1	1	4	4	5	1	Burkholderia cepacia	1	1	2	0	0	0	0	0	0	0	0	0	0	0	0	0	0	0	0	0	0	0	0	0
1919	1563	1718	30.6	0	1	0	4	1	2	1	Burkholderia cepacia	1	1	2	0	0	0	0	0	0	0	0	0	0	0	0	0	0	0	3	0	0	0	3	2
1920	1564	1243	68.3	1	1	0	42	2	39	1	Burkholderia cepacia	1	1	2	0	0	0	0	0	0	0	0	0	0	0	0	0	0	0	0	0	0	0	2	2
1921	1565	1247	76.7	0	1	1	10	2		0	No growth	0	1	0	0	1	0	1	0	0	0	0	0	0	0	0	0	0	0	0	0	0	0	5	2
1922	1566	1248	29.6	1	1	0	4	2	0	0	No growth	0	1	0	0	0	0	0	0	0	0	0	0	0	0	0	0	0	0	0	0	0	0	0	0
1923	1567	1254	25.2	0	1	0	9	2	4	1	No growth	0	1	0	0	0	0	0	0	0	0	0	0	0	0	0	0	0	0	0	0	0	0	0	0
1924	1568	1256	52.9	1	1	0	15	2	3	1	Burkholderia cepacia	1	1	2	0	0	0	0	0	0	0	0	0	0	0	0	0	0	0	0	0	0	0	1	1
1925	1568	1256	52.9	1	1	0	17	2	5	1	Burkholderia cepacia	1	0	2	0	0	0	0	0	0	0	0	0	0	0	0	0	0	0	0	0	0	0	1	1
1926	1569	1249	37.4	0	1	0	9	2	9	1	No growth	0	1	0	0	0	0	0	0	0	0	0	0	0	0	0	0	0	0	0	0	0	0	0	0
1927	1570	1251	64.5	1	1	0	4	2	3	1	Staphylococcus aureus	1	1	1	0	0	0	0	0	0	0	0	0	0	0	0	0	0	0	0	0	0	0	2	2
1928	1571	1252	66.3	1	1	0	4	2	3	1	contaminant	0	1	0	0	0	0	0	1	0	0	0	0	0	0	0	0	0	0	0	0	0	0	3	2
1929	1572	1250	50.4	1	1	1	5	4	5	1	Burkholderia cepacia	1	1	2	0	0	0	0	0	0	0	0	0	0	0	0	0	0	0	0	0	0	0	1	1
1930	1573	1255	32.1	0	1	0	4	2	3	1	No growth	0	1	0	0	0	0	0	0	1	0	0	0	0	0	0	0	0	0	0	0	0	0	1	1
1931	1574	1258	61.5	1	1	0	7	2	5	1	contaminant	0	1	0	0	0	0	0	0	0	0	0	0	0	0	0	0	0	0	0	0	0	0	2	2
1932	1575	1260	56.3	1	1	0	3	4	0	0	No growth	0	1	0	0	0	0	0	0	0	0	0	0	0	0	0	0	0	0	0	0	0	0	1	1
1933	1576	1263	26.6	0	1	0	31	2	31	1	contaminant	0	1	0	0	0	0	0	0	0	0	0	0	0	0	0	0	2	0	0	0	0	0	2	2
1934	1577	1569	70.5	0	1	0	26	2	24	1	No growth	0	1	0	0	0	0	0	0	1	0	0	0	1	1	0	0	0	0	0	0	0	0	6	2
1935	1577	1569	70.5	0	1	0	33	2	31	1	No growth	0	0	0	0	0	0	0	0	1	0	0	0	1	1	0	0	0	0	0	0	0	0	6	2
1936	1578	1266	21	1	1	0	7	2	6	1	No growth	0	1	0	0	0	0	0	0	0	0	1	0	0	0	0	0	0	0	0	0	0	0	1	1
1937	1578	1416	21.1	1	0	0	5	2	4	1	No growth	0	0	0	0	0	0	0	0	0	0	0	0	0	0	0	0	0	0	0	0	0	0	0	0
1938	1578	1490	21.2	1	1	0	7	2	6	1	No growth	0	0	0	0	0	0	0	0	0	0	0	0	0	0	0	0	0	0	0	0	0	0	0	0
1939	1578	1738	21.5	1	1	0	6	2	3	1	No growth	0	0	0	0	0	0	0	0	0	0	0	0	0	0	0	0	0	0	0	0	0	0	0	0
1940	1579	1262	37.6	1	1	1	3	4	3	1	No growth	0	1	0	0	0	0	0	0	0	0	0	0	0	0	0	0	0	0	0	0	0	0	0	0
1941	1580	1267	37.3	0	1	1	5	4	5	1	No growth	0	1	0	0	0	0	0	0	0	0	0	0	0	0	0	0	0	0	0	0	0	0	0	0
1942	1581	1269	39.7	1	1	0	33	2	33	1	No growth	0	1	0	0	0	0	0	0	0	0	0	0	0	0	0	0	0	0	0	0	0	0	0	0
1943	1582	1268	55.8	1	0	1	16	4	15	1	Klebsiella pneumoniae	1	1	1	0	0	0	0	0	0	0	0	0	0	0	0	0	0	0	0	0	0	0	1	1
1944	1582	1268	55.8	1	0	1	16	4	15	1	Klebsiella pneumoniae	1	0	1	0	0	0	0	0	0	0	0	0	0	0	0	0	0	0	0	0	0	0	1	1
1945	1583	1270	31.4	0	1	0	12	2	5	1	No growth	0	1	0	0	0	0	0	0	0	0	0	0	0	0	0	0	0	0	0	0	0	0	0	0
1946	1584	1271	47.4	1	1	1	4	4	4	1	Burkholderia cepacia	1	1	2	0	0	0	0	0	0	0	0	0	0	0	0	0	0	0	0	0	0	0	0	0
1947	1584	1271	47.4	1	1	1	77	3	77	1	No growth	0	0	0	0	0	0	0	0	0	0	0	0	0	0	0	0	0	0	0	0	0	0	0	0
1948	1584	1271	47.4	1	1	1	41	4	41	1	No growth	0	0	0	0	0	0	0	0	0	0	0	0	0	0	0	0	0	0	0	0	0	0	0	0
1949	1585	1273	45.8	1	1	1	3	4	3	1	Burkholderia cepacia	1	1	2	0	0	0	0	0	0	0	0	0	0	0	0	0	0	0	0	0	0	0	0	0
1950	1586	1274	19	0	1	0	5	2	5	1	contaminant	0	1	0	0	0	0	0	0	0	0	0	0	0	0	0	0	2	0	0	0	0	0	2	2
1951	1587	1275	29.4	1	1	0	9	2	6	1	No growth	0	1	0	0	0	0	0	0	0	0	0	0	0	0	0	0	0	0	0	0	0	0	0	0
1952	1588	1276	47.7	1	1	0	13	2	12	1	Pseudomonas aeruginosa	1	1	1	0	0	0	0	0	0	0	0	0	0	0	0	0	0	0	0	0	0	0	0	0
1953	1589	1532	50.6	1	1	0	7	2	1	0	No growth	0	1	0	0	0	0	0	0	0	0	0	0	0	0	0	0	0	0	0	0	6	0	7	2
1954	1590	1363	39.3	1	1	0	7	2	7	1	No growth	0	1	0	0	0	0	0	0	0	0	0	0	0	0	0	0	0	0	0	0	0	0	0	0
1955	1591	1813	85	0	1	0	3	2	4	1	No growth	0	1	0	0	0	0	0	1	0	0	0	0	0	0	0	0	0	0	0	0	0	0	5	2
1956	1592	1305	49.7	0	0	0	7	2	7	1	No growth	0	1	0	0	0	0	0	0	0	0	0	0	0	0	0	0	0	0	0	0	6	0	6	2
1957	1593	1283	47.1	1	0	0	8	2	3	1	No growth	0	1	0	0	0	0	0	0	0	0	0	0	0	0	0	0	2	0	0	0	0	0	2	2
1958	1594	1280	26.8	1	1	0	10	2	10	1	No growth	0	1	0	0	0	0	0	0	1	0	0	0	0	0	0	0	0	0	0	0	0	0	1	1
1959	1595	1282	31.5	1	1	0	7	2	7	1	No growth	0	1	0	0	0	0	0	0	0	0	0	0	0	0	0	0	0	0	0	0	0	0	0	0
1960	1596	1281	47.3	1	1	0	8	2	8	1	No growth	0	1	0	0	0	0	0	0	0	0	0	0	0	0	0	0	2	0	0	0	0	0	2	2
1961	1597	1332	33.2	1	1	1	5	4	6	1	contaminant	0	1	0	0	0	0	0	0	0	0	0	0	0	0	0	0	0	0	0	3	0	0	3	2
1962	1598	1536	36.5	1	0	0	6	2	6	1	No growth	0	1	0	0	0	0	0	0	0	0	0	0	0	0	0	0	2	0	0	0	0	0	2	2
1963	1599	1284	73.4	1	1	0	5	2	5	1	No growth	0	1	0	0	0	0	0	0	0	0	0	0	0	0	0	0	0	0	0	0	0	0	3	2
1964	1600	1286	72.8	0	1	1	7	3	7	1	No growth	0	1	0	0	0	0	0	0	0	0	0	0	0	0	0	0	0	0	0	0	0	0	3	2
1965	1601	1285	30.8	1	1	1	6	4	6	1	Burkholderia cepacia	1	1	2	0	0	0	0	0	0	0	0	0	0	0	0	0	0	0	0	0	0	0	0	0
1966	1602	1287	52.4	1	1	0	8	2	8	1	No growth	0	1	0	0	0	0	0	0	0	0	0	0	0	0	0	0	0	0	0	0	0	0	1	1
1967	1603	1288	39.6	0	1	0	7	2	7	1	No growth	0	1	0	0	0	0	0	0	0	0	0	0	0	0	0	0	0	0	0	0	0	0	0	0
1968	1604	1293	73	0	1	0	5	2	4	1	No growth	0	1	0	0	0	0	0	0	0	0	0	0	0	0	0	0	0	0	0	0	0	0	3	2
1969	1605	1292	27.8	0	1	1	4	3	4	1	No growth	0	1	0	0	0	0	0	0	0	0	0	0	0	0	0	0	0	0	0	0	0	0	0	0
1970	1606	1294	35.5	1	1	0	20	2	15	1	No growth	0	1	0	0	0	0	0	0	0	0	0	0	0	0	0	0	0	0	0	0	0	6	6	2
1971	1607	1298	62.4	1	1	0	3	2	1	0	No growth	0	1	0	1	0	0	0	0	0	0	0	0	0	0	0	0	0	0	0	0	0	0	3	2
1972	1608	1295	26.7	1	1	0	11	2	10	1	No growth	0	1	0	0	0	0	0	0	0	0	0	0	0	0	0	0	0	0	0	0	0	0	0	0
1973	1609	1299	56.4	1	1	0	11	2	11	1	No growth	0	1	0	0	0	0	0	0	0	0	0	0	0	0	0	0	0	0	0	0	0	0	1	1
1974	1609	1299	56.4	1	1	0	39	2	39	1	No growth	0	0	0	0	0	0	0	0	0	0	0	0	0	0	0	0	0	0	0	0	0	0	1	1
1975	1610	3215	65.5	1	1	1	11	3	11	1	No growth	0	1	0	0	1	0	0	0	0	0	0	1	0	0	0	0	0	0	0	0	0	0	4	2
1976	1611	1375	65.5	0	0	0	13	4	13	1	Acinetobacter spp.	1	1	1	0	0	0	0	0	0	0	0	0	0	0	0	0	0	0	0	0	0	0	2	2
1977	1611	1375	65.5	0	0	0	41	4	41	1	No growth	0	0	0	0	0	0	0	0	0	0	0	0	0	0	0	0	0	0	0	0	0	0	2	2
1978	1612	1300	42.4	0	1	1	3	4	2	1	No growth	0	1	0	0	0	0	0	0	0	0	0	0	0	0	0	0	0	0	0	0	0	0	0	0
1979	1613	1301	81.9	1	1	1	11	3	11	1	Leuconostoc mesenteroides	1	1	2	0	0	0	0	0	0	0	0	0	0	0	0	0	0	0	0	0	0	0	4	2
1980	1614	1302	77.4	1	1	0	10	2	10	1	No growth	0	1	0	0	0	0	0	0	0	0	0	0	0	0	0	0	0	0	0	0	0	0	3	2
1981	1615	1310	52.3	0	1	0	7	2	8	1	No growth	0	1	0	0	0	0	0	0	0	0	0	0	0	0	0	0	0	0	0	0	0	0	1	1
1982	1616	1307	46.4	0	1	0	7	2	8	1	No growth	0	1	0	0	0	0	0	0	0	0	0	0	0	0	0	0	0	0	0	0	0	0	0	0
1983	1617	1309	59.6	0	1	0	8	2	1	0	No growth	0	1	0	0	0	0	0	0	0	0	0	0	0	0	0	0	0	0	0	0	0	0	1	1
1984	1617	1309	59.6	0	1	0	8	2	1	0	No growth	0	0	0	0	0	0	0	0	0	0	0	0	0	0	0	0	0	0	0	0	0	0	1	1
1985	1618	1313	79.6	1	1	0	6	2	7	1	No growth	0	1	0	0	0	0	0	0	0	0	0	0	0	0	0	0	0	0	0	0	0	0	3	2
1986	1619	1312	21.6	0	1	0	7	2	1	0	No growth	0	1	0	0	0	0	0	0	0	0	0	0	0	0	0	0	0	0	0	0	0	0	0	0
1987	1620	1340	18.3	1	1	0	8	2	8	1	No growth	0	1	0	0	0	0	0	0	0	0	0	0	0	0	0	0	0	0	0	0	0	0	0	0
1988	1621	1315	55.3	1	1	0	12	2	11	1	No growth	0	1	0	0	0	0	0	0	0	0	0	0	0	0	0	0	0	0	0	0	0	0	1	1
1989	1622	1462	49.3	1	1	0	18	2	7	1	No growth	0	1	0	0	0	0	0	0	0	0	0	0	0	0	0	0	0	0	0	3	0	0	3	2
1990	1623	1378	47.8	1	1	0	9	2	1	0	No growth	0	1	0	0	0	0	0	0	0	0	0	0	0	0	0	0	0	0	0	0	0	0	0	0
1991	1624	1318	52.2	1	1	0	5	2	5	1	No growth	0	1	0	0	0	0	0	0	0	0	0	0	0	0	0	0	0	0	0	0	0	0	1	1
1992	1625	1317	30.8	0	1	0	7	2	5	1	No growth	0	1	0	0	0	0	0	0	0	0	0	0	1	0	0	0	0	0	0	0	0	0	1	1
1993	1625	1317	30.8	0	1	0	7	2	5	1	No growth	0	0	0	0	0	0	0	0	0	0	0	0	1	0	0	0	0	0	0	0	0	0	1	1
1994	1626	1320	32.6	1	1	0	3	2	4	1	No growth	0	1	0	0	0	0	0	0	0	0	0	0	0	0	0	0	0	0	0	0	0	0	0	0
1995	1627	1319	46.6	1	1	0	12	2	12	1	Pseudomonas stutzeri	1	1	2	0	0	0	0	0	0	0	0	0	0	1	0	2	0	0	0	0	0	0	3	2
1996	1627	1319	46.6	1	1	0	32	2	32	1	No growth	0	0	0	0	0	0	0	0	0	0	0	0	0	1	0	2	0	0	0	0	0	0	3	2
1997	1628	1323	46.4	1	1	0	9	2	10	1	No growth	0	1	0	0	0	0	0	0	0	0	1	0	0	0	0	0	0	0	0	0	0	0	1	1
1998	1629	1325	57.4	1	1	1	6	3	6	1	No growth	0	1	0	0	0	0	0	0	0	0	0	0	0	0	0	0	0	0	0	0	0	0	1	1
1999	1630	1327	60.5	1	1	0	9	2	2	1	contaminant	0	1	0	0	0	0	0	0	0	0	0	0	0	0	0	0	0	0	0	0	0	0	2	2
[truncated: 2,798 more rows]
